# Supplementary material for: Neuropeptides encoded by nlp-49 modulate locomotion, arousal and egg-laying behaviours in Caenorhabditis elegans via the receptor SEB-3
Source: Philos Trans R Soc Lond B Biol Sci. 2018 Sep 10;373(1758):20170368. doi: 10.1098/rstb.2017.0368 (PMC6158228; doi:10.1098/rstb.2017.0368)
Supplement: Table S3 Tracking Data [file rstb20170368supp2.xlsx]

## Sheet: Sheet1
Table S3: Raw data for tracking experiments. Data was obtained from at least 17 animals tracked on multiple days. See also Figure 2.
	head_width	midbody_width	tail_width	head_bend_mean_abs	head_bend_mean_forward_abs	head_bend_mean_paused_abs	head_bend_mean_backward_abs	neck_bend_mean_abs	neck_bend_mean_forward_abs	neck_bend_mean_paused_abs	neck_bend_mean_backward_abs	midbody_bend_mean_abs	midbody_bend_mean_forward_abs	midbody_bend_mean_paused_abs	midbody_bend_mean_backward_abs	hips_bend_mean_abs	hips_bend_mean_forward_abs	hips_bend_mean_paused_abs	hips_bend_mean_backward_abs	eigen_projection_1_abs	eigen_projection_1_forward_abs	eigen_projection_1_paused_abs	eigen_projection_1_backward_abs	eigen_projection_2_abs	eigen_projection_2_forward_abs	eigen_projection_2_paused_abs	eigen_projection_2_backward_abs	eigen_projection_3_abs	eigen_projection_3_forward_abs	eigen_projection_3_paused_abs	eigen_projection_3_backward_abs	eigen_projection_4_abs	eigen_projection_4_forward_abs	eigen_projection_4_paused_abs	eigen_projection_4_backward_abs	head_speed_abs	head_speed_forward_abs	head_speed_paused_abs	head_speed_backward_abs	midbody_speed_abs	midbody_speed_forward_abs	midbody_speed_paused_abs	midbody_speed_backward_abs	tail_speed_abs	tail_speed_forward_abs	tail_speed_paused_abs	tail_speed_backward_abs
N2	53.682	95.6	50.542	20.093	27.644	18.709	17.465	16.465	20.388	15.83	16.619	10.291	9.3011	10.648	10.429	12.318	12.304	12.215	13.418	1.8945	2.2682	1.8114	1.8775	1.4391	1.4638	1.4272	1.6101	1.6213	1.5423	1.6634	1.6177	0.80615	1.1673	0.71492	0.77798	48.359	113.29	24.484	121.32	34.426	89.057	12.958	107.25	32.849	86.207	12.623	99.401
N2	49.43	85.993	46.547	18.929	25.29	14.292	16.767	17.04	19.154	15.755	16.507	10.636	10.16	10.009	10.984	14.793	15.532	13.67	16.862	2.1566	2.5421	1.7854	1.9545	1.7484	1.8934	1.6555	1.906	1.6713	1.6094	1.5394	1.7794	1.0301	1.2977	0.86606	0.9473	75.393	114.33	31.835	146.59	53.521	88.58	14.512	130.1	51.374	85.728	13.783	121.52
N2	49.023	84.282	45.637	17.248	25.986	13.525	14.488	13.521	16.413	11.787	14.338	7.3599	9.3637	5.9559	8.9933	11.79	12.78	10.544	14.123	1.8069	2.4929	1.4315	1.9488	1.1386	1.4659	0.94377	1.3828	1.1605	1.4761	0.95067	1.4215	0.92624	1.2758	0.73882	1.0287	59.777	103.17	26.256	145.92	43.719	82.07	12.28	133.36	41.656	80.084	11.103	126.89
N2	51.704	91.234	49.423	22.068	31.998	19.536	16.435	19.523	25.207	18.486	17.334	10.158	11.188	9.8898	10.621	18.446	13.737	19.27	18.896	2.5105	3.0593	2.4345	2.0361	1.6856	1.6088	1.6863	1.8728	1.6246	1.8643	1.5551	1.7027	1.2238	1.3594	1.2181	1.0082	57.002	110.76	32.58	120.9	37.349	82.195	14.157	105.15	34.497	76.234	13.515	94.721
N2	51.527	90.658	50.9	18.332	28.133	14.702	15.864	16.669	22.668	15.294	16.987	9.9374	9.3781	9.6967	10.567	17.093	14.79	16.845	19.07	2.2045	2.5572	2.138	1.9597	1.6351	1.6735	1.5475	1.8584	1.6074	1.5135	1.5524	1.7487	1.0855	1.4253	0.97002	1.1088	54.886	113.67	26.335	124.05	38.832	89.255	13.107	108.69	35.951	83.917	12.676	97.113
N2	56.137	87.415	54.768	19.824	29.134	15.674	18.921	18.044	20.33	17.321	16.757	10.168	11.342	9.6573	9.6979	17.635	17.664	18.444	16.825	2.5216	3.038	2.379	2.3535	1.6567	2.0083	1.5924	1.6343	1.6204	1.8468	1.5189	1.6073	1.2704	1.3835	1.1985	1.2349	65.578	133.95	28.638	141.06	47.112	106.04	14.224	127.09	44.876	104.38	14.033	116.65
N2	58.111	96.346	54.595	19.049	27.684	17.168	20.443	15.727	17.746	15.074	18.32	13.019	12.314	12.77	13.813	12.274	14.695	11.481	16.1	1.9407	2.6818	1.7919	2.1434	1.7098	1.7893	1.6992	1.8134	1.8525	1.899	1.765	2.175	1.0681	1.2665	1.0366	0.92711	41.572	93.534	22.507	123.14	31.712	80.776	13.951	107.24	29.351	77.011	13.135	97.61
N2	55.865	91.187	52.117	20.931	25.786	16.768	17.947	19.056	19.966	17.85	18.872	12.825	9.2625	15.207	13.189	16.656	15.083	17.394	17.932	2.8542	2.0668	3.4449	2.7949	1.7407	1.2697	2.1231	1.8758	1.9632	1.5141	2.1958	2.1098	1.2687	1.4048	1.256	1.0626	111.12	188.07	33.531	195.16	91.919	165.22	18.636	175.02	89.813	159.75	20.115	166.23
N2	50.039	86.45	48.426	24.84	29.679	20.064	21.001	19.382	22.887	15.81	18.775	8.5561	10.615	5.7948	9.3015	13.876	13.716	13.642	16.731	2.3738	2.492	2.2492	1.9873	1.3124	1.6731	0.8805	1.6001	1.4028	1.8104	0.89104	1.5872	1.2894	1.2063	1.3337	1.1549	113.02	187.41	22.471	224.8	88.353	149.71	12.862	199.97	82.991	141.6	12.447	186.04
N2	48.496	83.167	46.084	22.645	27.043	16.771	18.221	21.018	22.671	20.142	18.111	13.992	13.101	14.896	13.934	19.321	18.651	18.11	22.165	2.5789	2.4229	2.5601	2.3737	2.0529	2.1371	1.9003	2.1123	2.2777	2.2059	2.3166	2.2881	1.0121	0.95864	1.0119	0.99519	139.63	219.23	28.978	200.56	120.85	197.75	14.434	182.74	118.05	194.78	13.926	174.48
N2	40.847	67.184	39.247	16.324	26.993	12.504	13.708	16.628	21.884	15.524	15.598	12.261	12.956	11.961	12.28	19.87	19.053	20.007	19.72	2.2789	2.7117	2.2168	2.2138	2.0799	2.1025	2.0458	2.1186	1.8713	2.0892	1.7783	1.9011	1.1301	1.2791	1.0802	1.0009	50.277	104.48	22.907	124.29	35.696	86.629	10.784	108.04	34.521	85.383	11.046	101.13
N2	48.395	89.417	47.872	20.32	24.557	13.201	16.474	17.031	17.875	14.613	17.923	10.55	9.6298	12.562	9.5222	12.835	12.783	13.861	10.791	2.1146	1.9289	2.3781	1.8849	1.7451	1.5318	2.1724	1.6467	1.6602	1.6471	1.7366	1.5363	0.91009	0.94631	0.89193	0.79049	104.47	138.86	28.224	166.04	85.783	120.18	13.751	145.36	82.375	115.6	14.374	136.37
N2	48.901	78.089	43.609	20.109	30.234	14.498	17.717	17.301	23.128	15.146	17.054	9.0153	11.284	8.5995	8.4014	10.113	13.006	9.3387	10.134	2.0268	2.8805	1.7454	1.8962	1.3496	1.798	1.2405	1.3011	1.3943	1.8554	1.255	1.3223	0.93045	1.2265	0.76051	0.834	64.724	124.17	23.988	146.59	46.435	103.37	10.88	121.82	43.502	99.263	10.678	110.64
N2	50.663	86.254	47.786	20.25	27.554	13.545	18.119	19.232	22.296	18.483	16.442	9.9813	9.3358	10.115	9.5675	15.003	15.208	14.006	17.357	2.1461	2.4293	1.9852	1.9973	1.5225	1.5287	1.4902	1.4502	1.5562	1.5504	1.52	1.5098	1.0812	1.2817	0.908	1.0862	82.488	130.07	27.162	156.45	63.954	107.07	13.535	141.78	61.104	102.47	14.03	133.8
N2	53.694	93.799	52.812	18.612	29.305	13.455	15.742	16.689	21.025	15.578	15.535	11.211	10.536	12.576	9.4872	14.817	14.785	14.617	14.747	2.1742	2.9429	1.8615	1.9761	1.6373	1.856	1.5126	1.5805	1.7775	1.6908	1.9728	1.5475	0.94559	1.259	0.82964	0.84572	70.071	115.87	30.71	138.33	51.605	96.743	13.692	121.55	49.969	95.618	13.077	113.36
N2	55.077	93.788	55.202	22.268	27.076	16.703	19.336	20.843	22.346	19.064	19.862	12.978	11.344	14.975	12.127	16.599	15.694	17.55	16.715	2.5971	2.3117	2.907	2.4927	2.1297	1.8698	2.4326	2.0471	2.0508	1.9011	2.2651	1.9085	1.1644	1.1736	1.2192	1.0132	112.05	166.81	33.562	176.61	88.527	140.79	15.035	157.58	83.95	134.63	15.283	147.74
N2	46.145	80.53	44.3	22.19	24.123	12.044	15.784	19.142	19.913	16.03	15.913	10.233	9.9706	12.15	9.8898	14.964	14.668	14.326	15.696	2.0717	2.0589	1.7136	1.8021	1.6495	1.5957	1.78	1.6764	1.6891	1.6781	1.8406	1.652	1.0376	1.0611	0.67406	0.92036	177.52	187.07	43.948	256.58	149.84	161.32	15.546	229.96	145.74	156.51	17.501	224.22
N2	53.278	86.277	51.197	20.645	26.219	15.567	16.721	17.265	19.898	14.95	15.215	11.348	11.293	10.663	11.66	14.928	15.095	15.031	14.864	2.5506	2.5524	2.5866	2.3515	1.694	1.7178	1.6362	1.7253	1.7112	1.8033	1.4904	1.8082	1.0952	1.2686	0.9127	0.93648	113.73	151.48	28.263	201.26	89.62	127.74	14.535	176.28	91.516	126.2	14.575	177.41
N2	46.853	81.29	45.76	20.344	25.756	15.478	16.212	18.21	20.53	16.455	16.538	10.842	10.919	10.683	10.827	16.627	16.247	16.413	17.962	2.3659	2.6147	2.0201	2.2705	1.8045	1.8605	1.7651	1.8158	1.7558	1.7471	1.7318	1.8019	1.0532	1.2967	0.84665	0.98064	91.358	153.3	27.137	157.45	73.53	131.84	13.792	142.05	70.897	128.32	14.168	132.23
N2	52.609	88.7	49.069	20.642	27.237	14.92	15.518	17.657	20.645	15.972	15.805	11.256	11.419	10.589	11.753	20.927	18.743	22.597	22.017	2.6551	2.4645	2.9211	2.1581	2.1376	1.9533	2.1975	2.2042	1.7125	1.8935	1.4739	1.8894	1.2102	1.2751	1.1954	0.99676	99.384	156.62	31.673	188.58	75.954	127.31	14.631	166.63	72.413	123.69	14.257	154.83
N2	56.519	99.048	55.823	19.182	25.263	14.887	15.918	15.981	19.689	13.717	15.438	12.429	10.014	14.22	11.488	15.763	15.413	14.586	18.92	2.0968	2.3486	1.8867	1.9091	1.6106	1.7195	1.4087	1.9202	1.9689	1.6282	2.1986	1.9162	1.0742	1.2767	0.90676	0.97143	80.938	135.25	26.244	159.12	63.595	115.22	14.486	139.75	60.387	111.53	13.516	129.76
N2	56.699	98.962	46.687	16.523	24.282	14.044	15.563	15.032	18.674	14.034	15.268	8.4301	9.02	7.9316	8.3116	14.838	16.208	14.014	15.76	1.8116	2.3415	1.6294	2.0792	1.6345	1.7802	1.5139	1.6591	1.3357	1.5016	1.2541	1.2919	1.0128	1.1322	0.94858	1.0531	51.6	95.175	26.774	119.46	38.677	81.438	14.582	107.1	37.176	80.491	14.225	98.49
N2	55.66	93.726	49.964	19.38	29.443	16.66	17.035	17.317	20.719	16.436	16.957	10.432	10.565	10.351	10.639	14.516	14.588	14.312	15.658	1.9924	2.3202	1.8698	1.9587	1.2146	1.679	1.1087	1.449	1.6554	1.7788	1.616	1.6799	1.0947	1.2942	1.0239	1.1092	48.86	99.413	28.514	125.75	33.602	82.926	14.133	110.6	31.676	82.494	13.328	101.61
N2	58.538	95.371	56.262	21.296	30.062	18.589	18.374	16.588	20.265	15.509	17.017	7.8841	9.2732	7.5998	8.3401	11.502	14.166	10.541	13.365	1.974	2.5116	1.8149	1.8989	1.1807	1.6914	1.0361	1.422	1.1999	1.5025	1.1121	1.2728	1.0928	1.3963	1.0057	1.0049	63.685	135.58	32.374	144.93	42.276	106.41	14.861	118.77	39.379	103.95	14.063	106.42
N2	60.142	115.43	62.893	21.818	35.625	18.461	17.549	20.627	24.589	19.766	19.182	11.368	13.578	11.126	10.526	17.533	16.34	17.282	18.847	3.9721	3.1685	4.2165	3.2406	1.7057	2.1969	1.5702	1.8438	1.6002	2.2387	1.4929	1.5963	1.3381	1.435	1.3266	1.2369	52.833	115.05	26.701	145.88	35.356	86.042	14.141	122.44	34.149	83.843	13.24	111.94
N2	60.057	108.84	58.26	19.12	24.768	14.909	18.713	16.318	19.706	14.31	16.539	8.8163	9.0903	8.3761	8.6168	20.103	16.9	21.821	19.064	2.6139	2.2222	2.9111	2.1115	1.8995	1.5568	2.1008	1.7354	1.2354	1.4797	1.026	1.3593	1.3882	1.3608	1.3853	1.2995	80.692	169.09	22.577	168.13	66.41	147.23	14.592	150.63	63.764	142.9	14.236	142.17
N2	49.129	86.26	50.083	18.642	28.285	13.609	17.926	18.588	22.118	16.966	18.839	16.865	13.791	18.581	15.372	19.098	18.272	18.685	20.795	3.4275	3.1328	3.7073	2.9713	2.4628	2.2692	2.628	2.3509	2.4928	2.1242	2.6439	2.3685	1.137	1.4066	1.0547	1.0488	73.818	135.33	25.114	166.74	57.488	114.4	13.152	148.37	55.835	111.75	13.557	141.87
N2	51.517	84.603	48.147	19.498	25.634	16.466	18.466	16.573	19.001	15.959	16.316	10.021	10.836	9.7259	10.519	17.016	16.08	16.695	18.301	2.0366	2.3146	1.9522	1.9065	1.4912	1.7355	1.3143	1.6455	1.6868	1.802	1.6287	1.8035	1.0246	1.1894	0.94141	0.95114	75.513	147.83	25.425	163.77	60.486	125.21	15.15	148.55	56.893	119.75	14.602	138.49
N2	46.739	81.796	48.221	23.235	27.029	17.231	20.371	21.297	22.662	20.399	18	10.705	11.481	9.4098	10.491	17.406	17.314	16.691	19.567	2.1455	2.3387	1.8419	1.9156	1.6686	1.8454	1.4308	1.7508	1.7462	1.9031	1.515	1.7512	1.2574	1.2835	1.2096	1.1979	118.08	166.32	32.189	201.8	99.515	148.02	15.598	182.29	95.894	143.97	15.627	170.95
N2	57.31	94.557	54.989	20.822	25.955	15.203	15.409	17.076	19.813	14.856	15.718	8.5381	8.7095	7.8473	9.4903	14.604	13.454	15.008	17.425	2.0107	2.2228	1.7069	1.813	1.5524	1.4639	1.5499	1.7298	1.3921	1.4542	1.2386	1.6068	1.0743	1.2261	0.91788	0.94614	113.72	148.7	49.181	179.06	75.528	110.27	16.827	142.88	70.938	105.01	17.542	128.2
N2	59.152	107.25	58.646	22.924	24.77	20.618	17.119	18.835	18.84	18.393	16.906	12.973	10.483	15.704	13.885	16.754	14.945	19.591	16.763	3.004	2.214	3.8602	2.8597	2.1531	1.7273	2.7743	2.2579	1.9527	1.7384	2.1638	2.0401	1.0431	1.0258	1.0343	0.92985	120.34	167.04	34.382	196.29	94.911	143.67	17.818	156.34	94.701	138.9	22.725	143.49
N2	51.543	87.255	53.44	18.82	29.353	15.544	17.161	17.933	21.837	17.367	16.4	9.6501	11.337	9.0322	10.561	12.768	13.789	12.211	14.514	2.4067	3.0007	2.3193	2.2003	1.2787	1.4426	1.2301	1.3807	1.5413	1.9623	1.4097	1.7266	1.0715	1.1089	1.0468	0.96973	54.513	104.57	25.9	140.77	39.234	84.774	13.058	124.85	37.468	82.788	13.261	113.91
N2	46.659	80.46	45.563	22.991	27.499	14.687	16.093	18.985	20.753	16.475	15.943	8.2082	8.5411	8.0682	7.9565	13.436	12.704	13.544	15.635	1.89	1.9418	1.7632	1.6672	1.2074	1.2455	1.1463	1.2106	1.4125	1.4675	1.3685	1.3771	1.1003	1.1957	0.89851	0.90785	100.87	125.59	30.386	193.1	83.631	107.26	15.919	180.37	81.485	104.46	16.907	173.18
N2	51.013	85.766	48.202	21.184	26.303	15.021	17.373	18.175	20.467	15.527	16.504	9.876	9.5685	9.858	9.5818	16.523	15.649	16.051	18.492	2.1141	2.3125	1.8582	1.8368	1.5134	1.5308	1.4119	1.5385	1.5896	1.5346	1.5629	1.6131	1.2733	1.4126	1.1178	1.1926	112.36	143.91	31.762	188.8	93.715	123.41	15.46	175.86	88.853	117.26	15.143	165.38
N2	55.094	92.774	53.476	22.737	27.009	15.189	19.189	19.76	20.895	18.479	19.242	9.1663	8.9055	9.6197	9.4395	17.379	16.67	17.052	19.351	1.9563	1.9058	1.998	2.0156	1.1926	1.2116	0.97028	1.3539	1.4831	1.4435	1.5307	1.5638	1.4334	1.5007	1.3372	1.4221	120.59	158.99	27.116	191.67	105.51	144.23	15.758	174.51	100.29	138.77	14.497	162.04
N2	49.104	84.182	47.563	22.408	26.556	17.266	18.892	20.172	21.139	19.355	18.388	9.8752	9.7481	10.119	10.159	19.067	17.572	19.811	22.231	1.9065	1.9916	1.7162	1.9723	1.3874	1.3572	1.2204	1.7441	1.6125	1.607	1.5812	1.7269	1.3748	1.4581	1.2797	1.2918	115.7	171.69	22.05	194.87	100.87	154.62	12.523	180.43	96.647	149.59	12.148	169.11
N2	61.325	106.57	63.888	22.583	24.186	19.54	21.51	19.432	19.837	19.117	18.076	10.343	8.6116	13.462	9.4859	16.038	13.605	19.914	16.699	1.907	1.9098	1.7391	1.7666	1.6393	1.2596	2.1907	1.6522	1.7093	1.398	2.3112	1.6234	1.2556	1.3608	1.0571	1.2089	131.72	174.92	37.787	204.9	108.25	151.82	19.486	178.78	99.171	139.62	16.392	160.63
N2	46.825	76.634	45.002	22.362	25.473	13.793	17.046	18.891	19.458	17.124	17.066	10.938	10.544	12.507	11.105	16.699	16.142	16.373	19.207	1.9178	1.9411	1.7462	1.7346	1.7576	1.6177	2.1422	1.9236	1.8035	1.7829	1.8158	1.9052	1.1398	1.2126	0.99702	0.93069	157.22	177.64	29.419	236.18	139.87	160.04	13.877	223.6	136.25	156.16	13.86	216.43
N2	54.062	90.207	54.271	18.053	25.205	11.352	17.289	16.267	18.441	14.29	15.238	8.8071	8.738	8.4562	8.4444	14.613	13.829	14.625	16.055	2.0043	2.0585	1.8963	1.7612	1.4194	1.4685	1.382	1.4938	1.4947	1.5043	1.3988	1.49	1.0621	1.1573	0.96944	1.049	82.134	118.82	25.501	160.86	68.38	103.91	14.293	147.68	65.016	99.987	13.507	136.27
N2	47.408	82.337	45.133	18.507	24.367	13.205	16.888	17.331	18.233	16.6	16.796	11.049	10.032	11.29	12.277	19.147	16.563	21.061	19.772	2.0593	1.9909	2.1377	1.9789	1.7027	1.552	1.7898	1.852	1.7816	1.656	1.7948	2.0125	1.1457	1.2506	1.069	1.0876	78.824	119.95	24.793	148.16	64.542	102.23	12.925	135.4	61.755	99.057	12.753	126.31
N2	51.921	86.627	48.656	18.058	24.601	13.971	19.471	15.811	18.292	14.048	17.934	7.1482	7.9427	5.9461	9.5892	17.687	15.972	17.674	18.47	1.8814	1.9982	1.6846	2.1761	1.2882	1.215	1.1789	1.5786	1.1429	1.2573	0.96369	1.4819	1.3848	1.4963	1.3223	1.4357	62.644	114.43	21.068	142.39	52.062	102.09	12.985	127.64	48.109	97.825	11.726	114.34
N2	53.636	92.226	53.916	22.136	30.296	17.037	21.577	20.562	22.046	19.724	19.506	10.96	10.798	11.714	10.489	18.366	17.866	17.857	20.215	2.201	2.1433	2.1899	2.0237	1.5928	1.7116	1.4695	1.8275	1.8152	1.8072	1.8906	1.8106	1.109	1.448	0.94106	1.1171	70.71	124.42	21.86	166.74	57.962	106.62	12.814	151.01	54.43	101.44	12.704	136.2
N2	58.216	95.928	50.482	20.422	28.089	16.139	18.429	19.101	23.305	18.239	17.975	13.113	12.654	13.688	12.787	25.311	21.48	26.107	27.057	1.9081	2.4662	1.6791	1.8802	1.9395	2.0407	1.783	2.1593	2.1908	2.1333	2.262	2.1963	1.4599	1.4442	1.4195	1.4069	83.422	162.53	26.956	177.23	64.49	131.64	14.69	156.88	60.008	124.27	13.916	143.92
N2	58.134	102.24	55.322	21.924	25.909	15.507	15.614	19.141	21.02	17.243	15.18	9.284	10.044	7.7664	9.2614	16.995	15.873	17.437	19.27	1.9816	2.17	1.779	1.5958	1.6174	1.6038	1.4875	1.7283	1.5566	1.6951	1.2428	1.6141	1.1282	1.1795	1.0964	1.0369	138.43	175.55	38.481	229.27	110.33	143.99	17.482	209.27	104.86	137.65	16.953	195.44
N2	55.888	90.271	53.967	20.453	25.984	15.838	18.293	18.216	21.097	16.546	17.992	10.276	10.121	10.314	9.9574	16.046	15.13	16.358	17.031	1.8625	2.1994	1.6593	1.7408	1.5637	1.6401	1.5084	1.7055	1.7432	1.7179	1.7436	1.7188	1.127	1.3016	0.98083	1.0265	87.434	157.12	23.178	176.35	74	136.35	14.225	160.56	70.265	131.17	13.851	145.65
N2	51.337	84.153	49.732	17.461	26.37	14.363	17.337	17.158	22.139	15.755	17.516	12.372	10.199	12.609	12.638	20.152	16.375	20.893	20.459	1.6409	2.2376	1.4868	1.5962	2.1974	1.8247	2.2335	2.3634	2.0351	1.764	2.0304	2.1267	0.99102	1.1871	0.98183	0.87475	65.792	198.58	18.529	153.34	53.656	172.6	11.461	137.18	50.47	164.45	11.435	124.66
N2	51.552	86.766	51.323	19.469	27.844	16.091	19.209	18.098	20.96	17.545	18.223	9.8566	10.593	10.037	9.5021	17.323	16.587	17.711	17.415	2.0375	2.6462	1.9307	1.9156	1.4715	1.6399	1.4244	1.4434	1.6193	1.7894	1.6267	1.5522	1.153	1.231	1.0456	1.2825	55.963	106.47	22.06	135.9	45.872	95.534	13.042	122.11	42.993	90.345	12.514	110.43
N2	53.07	90.618	51.19	20.6	24.677	14.157	17.7	19.365	19.961	18.095	18.4	11.585	9.9557	12.839	12	20.262	17.229	24.486	21.595	2.127	2.062	1.8871	2.176	1.9452	1.5361	2.3606	2.1857	1.8796	1.6424	2.0937	1.9594	1.2072	1.3056	1.0488	1.1708	132.93	190.2	24.64	199.99	115.25	168.9	14.139	185.02	110.97	163.63	14.514	174.52
N2	55.265	94.36	52.478	19.283	27.301	16.417	17.867	18.526	22.475	17.957	17.43	11.71	11.002	11.252	11.578	18.31	18.126	18.098	19.008	2.0295	2.5225	1.8975	1.7895	1.7391	2.0853	1.6138	1.9198	1.9048	1.8256	1.8073	1.9673	1.1189	1.2101	1.0789	1.0447	61.561	146.99	22.902	153.09	49.986	128.95	14.673	135.22	46.674	120.92	14.322	121.75
N2	55.312	92.286	51.811	19.304	30.878	15.769	17.939	17.297	23.411	15.73	18.18	11.364	12.886	10.961	11.845	15.818	18.566	14.645	17.632	2.2535	3.6011	1.8482	2.3218	1.6226	2.1458	1.419	1.881	1.7795	2.0555	1.6834	1.9548	1.3214	1.4142	1.2512	1.2029	61.992	128.71	23.083	145.98	49.975	110.6	14.38	129.24	48.678	108.45	15.343	121.93
N2	49.588	81.59	46.406	16.795	29.251	14.457	15.732	19.201	23.628	18.83	17.844	10.415	11.049	10.189	12.767	14.925	13.155	14.689	13.13	2.8748	3.5544	2.8404	2.39	1.5551	1.5195	1.529	1.5377	1.5335	1.7487	1.4817	1.8856	1.097	1.3818	1.0387	1.1112	35.522	82.129	19.173	121.96	28.089	78.248	12.321	106.16	25.856	76.428	11.522	95.526
N2	44.178	74.084	48.632	20.556	29.171	17.402	18.691	18.219	20.383	17.465	16.57	8.0658	8.641	7.7524	9.4307	14.04	14.361	12.985	15.929	2.1991	2.3035	2.0623	2.2795	1.3951	1.39	1.378	1.5474	1.2592	1.3756	1.199	1.4397	1.3897	1.4224	1.3576	1.4077	48.602	96.286	23.704	133.99	34.645	81.237	12.271	118.49	32.149	78.21	12.113	103.54
N2	53.082	87.6	50.791	22.492	26.367	11.612	17.556	18.907	19.64	16.642	17.393	10.44	10.006	10.491	11.331	17.601	16.368	18.945	19.643	1.9899	1.9429	1.8579	1.945	1.7162	1.523	1.9601	1.9715	1.7341	1.7067	1.644	1.8979	1.223	1.281	1.0676	1.1139	203.17	251.11	26.983	251.51	182.27	230.21	13.291	228.68	176.6	224.1	12.906	217.52
N2	56.077	97.669	62.648	18.269	29.256	15.062	31.445	23.173	21.171	23.688	25.15	8.399	8.291	8.4506	7.7501	8.8572	12.876	7.9628	8.8699	1.9431	1.8333	1.9505	2.1886	1.1186	1.0235	1.1393	1.3111	1.3183	1.454	1.2878	1.3511	0.76662	1.4471	0.58001	1.3221	37.879	124.96	14.415	158.14	28.623	104.5	9.1032	133.4	25.713	91.024	9.0148	115.31
N2	61.877	107.79	63.04	18.202	29.375	13.97	17.935	16.926	23.527	14.601	16.807	13.298	14.348	12.834	12.236	18.632	19.676	17.669	20.492	2.7299	3.1987	2.6633	2.2529	2.315	2.4477	2.2901	2.2086	1.9464	2.2934	1.786	1.9752	1.2233	1.3695	1.1657	1.116	69.882	142.48	28.75	170.15	47.554	108.93	14.007	141.37	44.349	101.86	13.234	126.17
N2	50.419	85.379	48.012	17.945	25.884	13.921	17.355	16.718	19.622	15.331	16.682	10.954	10.815	11.051	10.192	16.57	18.011	15.559	17.877	2.0683	2.4313	1.9147	1.9354	1.5809	1.9834	1.3452	1.7691	1.7969	1.8292	1.7732	1.7039	1.0609	1.156	1.0312	1.0593	67.943	123.87	20.446	153.21	54.43	105.8	12.24	137.63	51.115	101.36	11.868	125.65
N2	54.275	88.026	47.291	20.723	27.49	14.196	16.533	19.577	20.938	18.846	18.437	11.374	11.355	11.43	11.382	16.816	16.599	16.307	17.868	2.0954	2.1903	2.0257	1.9282	1.8601	1.8066	1.8724	1.85	1.8955	1.9511	1.8391	1.9375	0.97491	1.0887	0.90464	0.85699	101.44	129.56	29.35	190.94	84.311	112.88	14.477	173.61	80.612	108.41	13.73	162.77
N2	49.801	86.027	49.931	22.543	29.229	15.924	17.86	19.473	21.941	17.916	18.126	9.6729	10.525	8.4874	9.8388	17.832	17.449	16.508	20.885	2.2756	2.5114	2.0996	2.0476	1.6381	1.8212	1.3761	1.79	1.6066	1.7329	1.3729	1.6913	1.3728	1.4221	1.2997	1.3278	99.573	139.29	32.392	180.28	76.235	114.4	13.506	161.24	70.17	107.08	12.316	146.21
N2	59.222	100.12	61.784	19.251	20.006	13.052	19.861	20.009	20.436	17.986	17.76	12.198	12.402	11.192	12.393	16.489	15.968	17.76	19.333	2.157	2.2108	2.1361	1.6923	2.1404	2.1433	1.7807	2.2999	2.0343	2.0545	1.9087	2.1884	0.89217	0.8817	0.93555	0.81282	207.47	227.45	37.729	277.65	178.28	197.54	19.379	249.26	170.33	189	19.946	237.34
N2	69.275	108.83	71.929	23.32	28.551	21.47	26.094	20.475	26.275	19.851	21.244	11.105	15.719	10.962	11.154	19.29	19.246	19.487	18.487	2.4759	4.5485	2.3251	2.2573	1.792	2.9358	1.7283	1.7968	1.8838	2.3036	1.8645	1.9474	1.2885	1.3506	1.253	1.4663	55.792	129.46	34.086	163.61	36.242	105.62	18.436	129.91	31.749	95.145	15.763	102.73
N2	47.309	77.473	45.094	20.223	26.639	13.266	17.426	19.581	21.143	17.744	18.47	11.9	11.064	12.544	12.276	19.143	17.009	22.063	19.803	2.4872	2.4763	2.3864	2.4427	1.9907	1.7008	2.4286	1.917	1.8529	1.8069	1.8015	1.9947	1.1613	1.336	0.93498	1.1466	94.525	125.98	23.515	172.1	79.611	110.14	12.673	156.54	76.794	106.71	12.281	150.31
N2	49.818	84.349	47.266	19.917	25.092	14.742	16.91	19.067	21.257	17.36	17.987	10.845	10.975	10.34	11.06	18.97	17.508	19.968	20.172	2.0458	2.223	1.8682	1.9687	1.7591	1.7452	1.69	1.7975	1.743	1.7883	1.6392	1.8158	1.1546	1.2282	1.0255	1.136	99.128	150.3	22.268	174.41	85.663	133.9	13.094	162.08	81.543	127.99	12.697	154.39
N2	45.798	73.602	44.167	19.032	29.521	14.705	17.802	17.91	20.414	16.781	17.1	10.57	11.359	10.009	10.619	17.258	18.418	15.659	19.738	2.1991	2.5667	2.0691	2.074	1.7373	1.8051	1.6598	1.808	1.733	1.8761	1.626	1.7636	1.2763	1.4315	1.2332	1.2579	54.032	99.331	18.6	124.4	44.263	87.261	11.546	113.26	42.86	84.716	11.803	104.34
N2	52.814	89.88	49.977	20.537	24.744	10.745	16.403	17.113	18.35	14.665	14.712	9.4888	9.8145	8.4337	9.7911	16.91	15.627	19.415	18.561	1.9894	2.0267	1.8969	1.802	1.5714	1.4792	1.7019	1.6974	1.5547	1.6181	1.3475	1.6453	1.2214	1.2848	1.1068	1.132	134.73	157.4	29.797	223.82	116.33	138.89	15.133	206.87	112.91	134.45	14.852	200.59
N2	52.842	84.16	49.871	19.741	28.385	13.731	17.507	19.835	20.839	19.205	19.138	12.166	10.631	11.955	12.869	19.434	16.655	20.054	20.472	2.3692	2.3385	2.2686	2.3149	1.6256	1.5801	1.4582	1.9166	1.987	1.7863	1.8806	2.1698	1.2178	1.4087	1.0899	1.2215	86.372	135.98	27.983	167.37	68.055	113.52	14.191	149.22	62.913	106.59	13.328	136.31
N2	49.112	82.694	47.444	21.944	26.713	14.409	18.283	17.766	20.941	12.454	17.355	9.6436	10.066	8.3611	10.444	17.673	16.05	19.04	19.302	1.8993	2.0246	1.7361	1.6295	1.5145	1.444	1.368	1.8777	1.5933	1.6796	1.3509	1.789	1.4047	1.416	1.5255	1.1705	139.58	193.73	17.879	237.65	120.28	169.05	11.033	218.24	114.84	161.95	10.521	206.62
N2	57.647	96.275	53.678	22.303	25.345	16.459	20.517	19.728	21.26	16.676	19.97	10.247	9.2193	11.281	12.39	19.862	18.359	21.583	22.699	1.8606	1.8077	1.7895	1.9074	1.5726	1.3918	1.548	2.3352	1.6236	1.4695	1.7539	2.0677	1.4955	1.5568	1.4543	1.2421	127.55	159.65	28.135	260.7	107.11	137.35	14.426	241.83	101.27	130.7	14.531	225.37
N2	51.862	87.498	49.537	20.588	28.854	15.587	17.337	18.652	21.076	17.306	16.532	11.571	10.902	12.004	10.786	18.523	16.776	18.938	20.624	2.2501	2.1851	2.1816	2.0457	1.7793	1.6791	1.7721	1.9406	1.8551	1.8438	1.8642	1.8142	1.2928	1.4206	1.2154	1.2456	85.235	153.68	22.624	174.53	69.776	130.89	13.342	157.79	65.102	122.88	12.973	144.95
N2	53.661	89.553	51.471	20.808	28.014	14.442	18.672	19.625	21.912	18.524	17.861	12.12	12.01	11.659	12.526	20.031	18.99	20.137	21.274	2.2006	2.5434	1.8026	2.1154	2.0312	2.073	1.9791	2.1894	1.9684	1.9619	1.8638	2.0779	1.2892	1.4078	1.1898	1.2522	90.069	130.36	31.217	166.91	69.987	108.76	14.327	150.31	64.116	100.38	13.949	135.09
N2	55.796	91.954	51.458	19.527	24.807	15.686	18.503	17.586	20.28	16.221	17.05	11.017	10.498	11.17	10.87	16.235	15.628	15.991	16.693	1.8762	2.2305	1.6497	1.8702	1.8087	1.7	1.8304	1.8234	1.7961	1.7817	1.7767	1.8132	1.0166	1.1929	0.87917	0.97243	84.697	146.76	28.047	176.54	68.744	127.29	14.973	158.81	65.428	123.29	14.423	145.57
N2	50.849	87.15	50.109	19.731	28.423	15.147	19.007	19.012	21.709	18.518	17.776	12.656	11.575	13.13	11.861	18.013	15.902	19.018	18.683	2.2737	2.5671	2.2197	2.0226	1.9361	1.675	2.1152	1.927	1.9983	1.9077	2.0109	1.9588	1.1374	1.3789	1.0005	1.1222	65.763	117.14	23.038	140.55	52.102	97.398	12.659	126.61	48.549	91.502	12.154	115.34
N2	54.429	91.923	50.774	22.067	32.745	16.649	21.361	20.528	24.667	19.363	19.5	11.427	12.166	10.851	11.282	20.289	20.174	19.622	21.678	2.9789	3.2154	2.9783	2.5509	1.7548	1.8543	1.6292	1.8065	1.7633	2.0336	1.5943	1.8578	1.3334	1.4243	1.2733	1.3085	69.735	126.69	25.118	152.4	55.217	107.96	13.657	137.71	50.603	98.844	12.551	127.02
N2	51.471	89.519	48.507	19.138	29.271	13.96	19.161	16.747	21.357	14.935	16.96	10.586	11.626	10.051	11.611	18.928	17.719	18.369	22.286	1.9524	2.6415	1.7514	1.6344	1.778	1.9408	1.5676	2.1538	1.7246	1.942	1.5827	2.0366	1.31	1.3924	1.2664	1.162	70.768	150.68	22.235	159.3	55.749	124.11	12.633	144.66	52.136	117.16	12.395	133.41
N2	54.602	88.626	50.722	21.302	22.956	18.735	20.144	18.911	18.779	19.032	18.547	11.071	10.416	10.529	12.848	18.02	16.025	18.867	18.664	2.6605	2.1684	3.0166	2.2947	1.8685	1.6263	1.9393	2.085	1.8675	1.7084	1.8246	2.1793	1.1656	1.216	1.0519	1.1456	120.61	191.82	31.09	216.83	97.186	164.89	15.689	187.22	89.783	157.33	13.115	164.82
N2	44.884	80.674	44.198	16.269	24.499	12.886	13.696	15.858	19.766	14.195	17.521	9.3362	9.0387	9.6896	8.2605	17.788	15.923	18.201	18.021	2.3193	2.6396	2.1799	2.3792	1.5479	1.5226	1.5473	1.5793	1.4541	1.4183	1.4961	1.2934	1.1347	1.247	1.0947	1.0806	45.978	87.831	20.284	103.04	35.801	74.755	11.18	94.626	33.945	71.293	10.922	88.042
N2	57.441	98.983	53.696	23.794	24.861	18.956	18.297	19.062	19.106	19.838	17.409	9.0419	8.4542	9.8994	11.279	15.074	14.085	15.579	17.95	2.051	1.7735	3.0278	2.158	1.3663	1.2105	1.5353	1.8804	1.4955	1.4412	1.484	1.8612	1.3158	1.352	1.1419	1.0807	172.28	194	37.771	243.76	150.01	173.53	18.014	222.64	144.93	167.64	16.78	209.71
AQ3631 seb-3(tm1848)	40.846	75.671	37.779	18.59	35.225	16.843	24.527	14.423	22.12	12.716	20.985	7.685	7.4849	7.914	8.8023	7.8675	9.304	7.0337	10.398	1.2976	2.122	1.0921	1.9317	1.0307	1.3405	0.96112	1.1741	1.072	1.1299	1.0774	1.4751	1.0708	1.6012	1.021	1.4154	23.391	68.865	11.409	71.489	14.694	51.814	9.2016	60.302	17.31	48.949	7.5089	47.02
AQ3631 seb-3(tm1848)	54.357	93.345	50.752	19.951	26.315	14.493	13.966	17.238	20.311	15.109	16.441	10.505	10.508	10.828	9.872	14.134	14.23	13.943	15.683	2.3209	2.7126	2.1328	1.8608	1.6671	1.7343	1.6823	1.6507	1.6482	1.6621	1.6655	1.5728	0.92996	1.0957	0.77385	0.86485	84.287	117.29	36.164	158.88	61.988	93.138	14.728	143.71	60.563	92.134	15.184	136.83
AQ3631 seb-3(tm1848)	62.32	123.85	63.572	16.902	24.445	14.762	15.53	14.895	15.939	14.392	15.633	10.451	11.375	10.195	11.272	14.982	17.355	14.739	17.041	2.7421	2.8554	2.601	2.7247	1.6904	2.1817	1.6739	1.9448	1.4381	1.6209	1.3926	1.5795	1.1146	1.047	1.085	1.1649	52.177	115.44	28.514	128.26	31.896	89.674	14.826	100.72	31.872	87.992	14.02	87.755
AQ3631 seb-3(tm1848)	52.26	92.37	52.199	14.854	28.13	12.754	14.777	12.92	20.386	11.848	14.322	9.4318	9.678	9.2709	8.7195	15.128	16.111	15.158	15.6	2.2698	3.5608	2.1656	2.0105	1.5638	1.4515	1.6075	1.3706	1.4228	1.5945	1.3713	1.3912	1.0028	1.0937	0.95535	1.1372	38.213	86.032	22.843	100.75	25.578	62.221	12.18	86.733	23.783	58.752	12.152	77.242
AQ3631 seb-3(tm1848)	59.009	97.49	47.032	15.187	26.6	12.523	14.903	16.895	16.774	16.139	16.953	7.6722	13.402	6.3773	10.883	19.182	15.319	19.314	18.697	2.6657	3.3184	2.5066	2.4934	1.0835	1.6493	0.92346	1.2764	1.2595	1.9643	1.1396	1.5239	1.3544	1.5951	1.3078	1.3506	55.374	110.23	20.751	134.54	28.226	83.971	12.692	114.96	42.905	78.014	14.548	101.45
AQ3631 seb-3(tm1848)	59.474	92.388	56.901	19.684	28.061	13.947	16.899	16.261	20.704	12.999	16.971	10.903	10.711	10.994	11.264	15.896	16.046	15.121	17.756	2.1565	2.7854	1.7068	2.0039	1.7092	1.7946	1.6383	1.7334	1.7082	1.7131	1.6799	1.8504	1.0994	1.3328	0.93574	0.98226	93.993	152.86	35.094	189.06	62.572	110.64	14.091	164.14	57.595	103.07	13.068	150.61
AQ3631 seb-3(tm1848)	60.468	109.25	57.709	20.634	24.361	16.457	16.534	16.335	16.97	15.023	14.626	9.1116	8.3447	8.8074	9.5487	13.466	12.81	12.795	16.205	2.6434	2.261	2.6915	2.2489	1.3423	1.3514	1.1486	1.5995	1.363	1.3509	1.2131	1.4442	1.0849	1.1014	0.95905	1.1883	113.34	174.16	37.381	183.12	88.189	143.71	18.989	166.62	86.022	137.44	18.256	161.75
AQ3631 seb-3(tm1848)	42.858	71.516	39.307	20.977	29.106	15.452	16.615	17.52	21.561	15.698	16.044	8.2897	9.3507	7.9487	7.7538	16.823	16.667	16.189	18.176	1.8973	2.3158	1.6514	1.8027	1.1651	1.4942	0.94256	1.188	1.3442	1.5574	1.255	1.2848	1.4094	1.5613	1.2921	1.3838	84.045	143.24	33.463	147.8	63.386	120.04	14.045	132.07	59.665	115.38	13.502	120
AQ3631 seb-3(tm1848)	48.312	81.868	41.931	22.689	24.357	22.192	16.162	20.202	18.393	20.442	19.811	10.056	8.8126	10.52	8.5172	12.033	13.648	10.811	13.456	3.1138	2.395	3.3067	2.6248	1.2571	1.3722	1.1749	1.3392	1.5665	1.3715	1.6341	1.4363	1.1841	1.2976	1.1496	0.99246	60.112	128.83	26.063	99.22	43.051	116.98	14.79	88.571	49.149	115.11	15.999	84.318
AQ3631 seb-3(tm1848)	49.457	87.31	46.263	19.623	26.842	13.326	16.478	14.971	17.093	13.311	14.799	8.7883	8.7531	8.3245	9.1109	11.806	12.244	11.294	12.329	1.9565	2.1461	1.8393	1.736	1.3251	1.3975	1.2479	1.4459	1.3945	1.408	1.2817	1.5008	0.9678	1.1726	0.83046	0.85821	90.323	139.5	30.798	172.45	72.178	122.16	14.496	154.1	70.346	119.66	15.477	147.37
AQ3631 seb-3(tm1848)	50.629	84.27	48.041	24.521	27.317	15.978	18.587	18.849	19.749	17.12	15.268	8.5699	9.0716	6.7271	9.0936	13.675	13.219	12.911	17.44	2.0097	2.0315	1.9089	1.5506	1.3268	1.34	1.1337	1.5659	1.3871	1.513	0.97417	1.521	1.2459	1.2671	1.0588	1.2545	152.34	186.06	41.695	222.03	126.15	159.25	16.659	205.52	121.89	154.61	15.507	195.62
AQ3631 seb-3(tm1848)	51.796	90.307	49.813	21.343	26.056	16.437	15.113	15.832	17.589	13.923	13.553	8.4123	8.8517	8.0854	8.1835	12.44	12.785	11.67	14.901	1.8552	2.0486	1.5945	1.6342	1.3484	1.4937	1.2358	1.4124	1.3979	1.5278	1.2754	1.3383	1.0146	1.0301	0.87978	0.98847	104.78	156.39	37.028	171.89	84.069	135.29	15.846	155.12	81.963	133.76	14.995	147.8
AQ3631 seb-3(tm1848)	55.655	96.049	53.423	23.233	28.897	16.861	18.743	19.409	21.051	18.272	18.089	10.999	9.923	11.728	10.78	15.468	14.2	17.435	14.814	2.494	2.2375	2.7725	2.3894	1.6844	1.5685	1.8232	1.809	1.7212	1.637	1.7764	1.6445	1.0962	1.2549	0.99921	0.96409	91.318	133.02	36.016	169.72	71.23	115.76	15.921	148.78	66.794	110.78	14.321	137.19
AQ3631 seb-3(tm1848)	56.491	99.763	52.536	25.527	27.14	18.859	18.775	19.333	20.008	16.474	15.526	9.0992	8.9874	10.505	9.2255	13.923	14.185	11.057	16.139	2.0093	1.9912	2.0162	1.7638	1.4131	1.3934	1.3949	1.4253	1.548	1.5733	1.5777	1.5448	1.0392	1.0355	0.90102	1.034	163.84	182.47	51.723	230.81	132.36	151.55	20.078	211.67	127.96	146.72	18.604	199.95
AQ3631 seb-3(tm1848)	53.44	107.63	55.524	17.446	26.384	14.948	16.324	17.327	19.462	16.735	18.288	8.864	10.822	8.7095	9.6145	15.911	17.117	15.031	16.471	2.9557	3.0015	2.9629	2.6612	1.3547	1.8212	1.1753	1.635	1.4129	1.7168	1.3616	1.5275	1.0813	1.2202	1.0772	0.9504	50.552	126.96	27.529	133.69	33.031	96.326	13.556	114.53	30.924	91.318	12.682	103.92
AQ3631 seb-3(tm1848)	51.237	77.666	48.674	18.599	28.447	14.17	17.023	16.12	21.67	13.575	16.087	10.481	10.42	9.991	10.598	14.201	14.531	14.31	14.518	2.3807	3.4235	2.1324	2.2633	1.4772	1.725	1.4915	1.2907	1.6468	1.652	1.5348	1.709	0.9459	1.0829	0.84842	0.98197	60.2	96.176	25.271	140.37	43.214	77.765	14.376	117.15	41.486	74.668	13.046	103.71
AQ3631 seb-3(tm1848)	54.616	90.381	50.698	17.467	25.578	13.593	15.837	15.02	19.208	13.425	14.602	8.2796	10.94	7.1883	8.6936	12.979	16.4	11.184	14.158	2.3042	2.9979	2.084	1.9688	1.3027	1.9238	1.0079	1.4662	1.2983	1.6738	1.1367	1.364	1.058	1.292	0.9348	1.0662	64.749	109.76	27.296	144.36	47.401	86.984	13.912	126.96	44.721	84.041	12.953	117.1
AQ3631 seb-3(tm1848)	54.98	93.784	54.236	22.826	25.413	15.759	13.947	16.688	17.667	13.213	14.167	6.9972	7.6049	4.9813	7.1069	11.47	11.883	6.9018	14.258	1.9231	1.9983	1.6236	1.517	1.1925	1.2843	0.74551	1.1991	1.23	1.3558	0.85179	1.2189	0.96509	0.98722	0.7965	0.89822	184.45	217.26	40.93	234.02	134.77	160.92	14.368	204.37	129.31	154.79	14.133	195.25
AQ3631 seb-3(tm1848)	58.572	109.02	57.544	17.94	25.586	15.108	16.269	17.676	18.983	17.765	16.211	8.7056	8.2467	9.174	7.8395	13.005	12.92	12.964	13.174	2.6115	2.4889	2.7218	2.3674	1.1026	1.3345	1.0469	0.98615	1.3723	1.4194	1.4296	1.2542	0.96439	1.1128	0.84822	1.0836	57.088	126.23	29.18	132.09	39.043	97.728	14.434	113.35	35.565	93.42	13.439	98.384
AQ3631 seb-3(tm1848)	43.203	76.634	40.788	21.496	25.008	13.916	16.593	16.511	17.925	14.285	14.834	7.4532	7.8082	6.3519	8.3409	14.114	13.255	13.244	16.511	1.7971	1.9112	1.4798	1.7164	1.1915	1.1319	1.0517	1.4502	1.2054	1.2925	0.94871	1.3838	1.2168	1.3092	1.0007	1.1425	148.97	186.02	35.554	231.83	124.7	161.64	14.751	211.81	120.44	156.4	16.119	200.85
AQ3631 seb-3(tm1848)	46.031	78.478	42.824	22.885	26.777	16.809	20.88	18.22	20.165	16.113	17.426	9.4268	8.9082	9.3886	10.848	16.006	14.48	15.358	21.104	2.129	2.1398	2.0655	2.0661	1.5783	1.5269	1.4875	1.9655	1.5111	1.432	1.4328	1.8545	1.1965	1.2893	1.1211	0.97085	113.48	165.61	39.13	209.43	88.112	139.23	16.564	186.51	85.258	133.85	18.237	175.14
AQ3631 seb-3(tm1848)	52.088	81.679	45.752	24.617	30.919	17.799	18.15	18.172	20.57	15.948	16.103	9.2044	9.6377	8.4466	8.8182	14.155	14.112	13.303	16.498	2.3195	2.246	2.2921	1.935	1.4069	1.5359	1.236	1.4075	1.4551	1.61	1.2441	1.437	1.2903	1.3972	1.1475	1.2863	124.4	193.1	34.911	193.33	99.049	165.14	15.633	169.72	93.053	158.48	14.639	152.45
AQ3631 seb-3(tm1848)	47.368	80.229	43.73	19.107	27.527	15.309	15.053	16.534	18.392	16.358	15.768	8.2872	9.0129	7.8734	8.8872	15.35	14.595	15.305	17.662	1.9109	2.3506	1.7946	1.8048	1.2006	1.4611	1.1534	1.2222	1.3548	1.4465	1.2834	1.5001	1.1823	1.2317	1.1118	1.1341	62.243	131.95	24.391	152.96	49.483	116.2	12.897	138.8	47.73	113.48	13.467	128.74
AQ3631 seb-3(tm1848)	35.716	61.309	36.975	17.182	24.71	15.284	21.43	17.807	17.982	17.643	18.858	7.891	7.5822	7.9224	7.7957	23.372	13.658	25.174	19.527	2.3563	1.6155	2.4881	2.0795	1.3708	1.2947	1.3921	1.1291	1.3914	1.1697	1.4198	1.29	1.7812	1.4407	1.8313	1.8489	27.26	82.01	15.854	79.81	18.422	70.089	8.2716	67.561	17.103	68.456	7.7871	49.283
AQ3631 seb-3(tm1848)	49.827	81.527	46.297	22.109	26.387	14.306	16.908	16.712	17.491	15.332	15.48	9.2896	8.7175	10.136	10.404	14.3	13.603	14.559	15.889	2.1945	2.1097	2.2427	2.0362	1.5803	1.4055	1.7015	1.8288	1.4556	1.398	1.547	1.6451	1.1808	1.293	0.87332	1.1011	130.2	173.29	35.571	188.94	108.08	150.55	15.898	171.91	104.28	145.33	15.747	164.26
AQ3631 seb-3(tm1848)	52.511	89.662	50.292	21.324	25.709	16.275	16.492	15.773	18.226	13.361	14.183	7.9382	8.4734	7.2532	8.125	13.612	13.377	14.113	13.755	1.7702	1.9289	1.5606	1.4967	1.2639	1.2873	1.2263	1.2928	1.31	1.4414	1.1675	1.3351	1.1491	1.2138	1.0435	1.0899	105.38	158.98	30.524	160.24	87.792	141.66	14.817	146.9	84.578	138	14.809	137.22
AQ3631 seb-3(tm1848)	58.185	99.595	54.809	25.912	27.838	18.428	19.545	19.566	20.757	15.598	16.545	8.2143	7.7424	9.4424	9.8843	14.455	12.761	19.976	17.039	1.832	1.9083	1.3499	1.6429	1.35	1.1741	1.6699	1.8485	1.3947	1.3204	1.6182	1.6324	1.2822	1.3886	0.94196	0.93395	149.97	169.61	40.496	194.76	117.27	135.67	17.332	164.26	108.08	126.27	13.991	145.69
AQ3644 nlp-49(gk546875)	49.032	82.663	45.628	19.866	27.671	14.245	16.151	15.692	18.722	13.83	14.301	8.9959	10.758	7.7956	8.9468	15.249	16.285	13.913	16.287	2.2174	2.6585	1.9042	1.9504	1.4848	1.7631	1.2342	1.4991	1.417	1.741	1.1984	1.4414	1.0907	1.2942	0.97132	0.99618	79.353	111.9	31.872	164.56	59.601	91.491	13.846	150.52	57.952	89.697	13.589	142.88
AQ3644 nlp-49(gk546875)	53.784	90.173	50.734	17.95	30.013	15.146	11.849	16.143	22.967	14.98	15.794	10.314	9.3071	10.581	9.4912	15.346	12.934	15.798	15.838	2.5405	3.4813	2.4659	2.2024	1.6599	1.7027	1.709	1.3471	1.5356	1.4607	1.5532	1.4774	1.1191	1.3321	1.0608	0.88579	49.432	94.753	28.915	114.45	32.211	75.772	12.823	100.1	29.484	67.339	12.422	91.182
AQ3644 nlp-49(gk546875)	53.683	91.694	50.905	20.024	23.778	14.76	16.722	16.181	17.373	15.147	14.621	8.2513	8.4715	8.0474	7.7324	11.986	12.212	10.989	13.194	1.8753	1.9396	1.8835	1.6574	1.302	1.3903	1.1261	1.3012	1.3904	1.4442	1.3334	1.3296	0.95633	1.041	0.84439	0.84887	108.39	149.21	35.247	169.69	88.572	129.39	16.278	153.04	85.017	125.7	15.642	143.42
AQ3644 nlp-49(gk546875)	54.065	99.599	53.644	17.183	22.761	13.71	15.23	14.401	17.115	13.554	13.163	7.6258	7.5249	7.5567	7.87	11.758	11.429	10.84	15.253	1.6059	1.8363	1.5208	1.3294	1.1532	1.2133	1.0356	1.4435	1.3355	1.3431	1.3066	1.3976	0.91268	0.94797	0.86396	0.90344	85.637	193.05	22.001	158.48	66.695	157.02	12.338	139.71	62.869	151.01	11.282	127.49
AQ3644 nlp-49(gk546875)	52.658	91.07	49.903	21.593	26.412	16.264	17.182	16.535	18.916	12.954	16.526	9.6639	9.0712	9.8007	9.7037	15.982	14.76	16.908	16.801	2.1478	2.1793	1.9169	2.0541	1.4701	1.5041	1.3203	1.5689	1.5363	1.4756	1.5588	1.5586	1.1957	1.3282	1.0615	1.1463	117.61	177.36	33.603	198.5	93.254	149.63	15.14	179.28	89.138	144.59	14.198	170.27
AQ3644 nlp-49(gk546875)	58.145	97.443	56.062	21.671	26.646	17.778	16.662	16.809	19.55	14.856	16.624	9.681	9.4726	9.6731	9.0588	15.096	15.035	14.093	17.775	2.158	2.3637	2.0947	1.7463	1.5309	1.5945	1.4006	1.6682	1.5261	1.5715	1.4282	1.544	1.0213	1.1849	0.90973	0.93737	87.233	145.16	34.071	165.21	65.143	118.25	16.226	147.9	60.969	112.76	15.396	136.19
AQ3644 nlp-49(gk546875)	47.151	82.346	48.006	22.348	24.802	10.702	17.61	20.038	20.575	18.517	16.512	10.035	10.184	8.1361	9.6139	14.591	14.967	11.297	15.277	2.2626	2.2845	2.1943	1.5957	1.6883	1.7067	1.3047	1.7825	1.682	1.7125	1.3773	1.6917	1.0017	1.0645	0.81111	0.6888	188.19	210.94	28.088	269.49	161.62	182.47	13.046	249.04	157.87	178.35	11.665	244.76
AQ3644 nlp-49(gk546875)	46.331	82.933	45.831	18.97	29.809	14.638	16.382	16.473	20.401	15.377	17.394	9.3977	10.024	8.9651	10.26	15.876	15.499	15.712	16.709	2.0509	2.6554	1.8387	2.1398	1.4638	1.4459	1.3805	1.5167	1.4666	1.6593	1.3617	1.6366	1.1859	1.3143	1.0954	1.2542	61.218	125.75	23.222	143.42	48.666	109.63	12.747	129.79	46.684	105.6	12.924	122.01
AQ3644 nlp-49(gk546875)	49.551	83.751	48.208	19.183	28.716	17.863	17.263	17.388	19.569	17.033	17.232	6.4768	9.7823	6.2038	7.6256	16.079	13.041	15.761	16.107	2.2435	1.5572	2.2463	1.9135	0.84189	1.5272	0.79921	0.87148	1.0543	1.6121	0.97237	1.2885	1.3276	1.657	1.2879	1.3419	36.867	134.04	21.959	125.86	27.719	113.37	13.795	109.09	25.155	105.31	13.343	91.932
AQ3644 nlp-49(gk546875)	46.834	81.433	46.13	19.786	33.063	16.787	22.648	17.797	25.69	16.82	18.146	6.9757	8.8517	6.6357	8.0813	11.176	9.8176	11.993	8.5432	1.7611	2.2042	1.7407	1.7403	1.0808	1.347	1.0456	1.1195	1.1715	1.5814	1.1188	1.2883	0.84667	1.1444	0.73823	0.98012	43.443	109.99	21.293	123.1	30.611	88.894	12.135	106.95	29.908	84.585	12.439	100.96
AQ3644 nlp-49(gk546875)	57.267	92.947	56.581	23.089	25.095	17.535	17.881	18.317	19.428	16.004	16.849	9.9988	8.8897	13.026	10.874	14.406	13.074	15.125	17.951	2.4784	2.2176	3.1371	2.4425	1.5489	1.3285	1.8907	2.0041	1.5475	1.4466	1.8396	1.6739	1.2652	1.3186	1.1102	1.1461	133.58	151.88	49.296	193.6	101.19	123.11	17.738	164.63	96.522	116.81	18.544	150.36
AQ3644 nlp-49(gk546875)	63.039	112.08	59.046	16.047	33.107	14.863	14.833	17.5	28.462	16.699	19.398	11.321	8.706	11.605	10.594	19.954	14.938	20.329	19.523	2.2471	3.0872	2.2245	2.1916	2.1444	2.455	2.1502	2.0856	1.9292	1.5067	1.9853	1.7748	1.2304	1.0815	1.2863	0.83233	38.433	96.346	23.895	128.58	25.517	81.059	13.948	109.76	26.186	81.543	13.514	102.42
AQ3644 nlp-49(gk546875)	51.864	82.285	49.967	20.19	24.684	13.77	14.792	16.175	17.248	15.236	14.75	8.6625	8.2564	8.5067	9.4848	14.263	14.421	12.136	16.84	1.8268	1.9147	1.6855	1.5786	1.3445	1.3804	1.1685	1.6287	1.3972	1.3609	1.3067	1.5343	1.1014	1.2645	0.8459	0.98224	107.94	146.42	32.647	163.49	88.508	127.76	14.913	147.36	84.775	124.24	14.181	138.57
AQ3644 nlp-49(gk546875)	56.957	85.137	52.038	21.186	25.232	18.051	17.677	17.169	18.815	15.724	15.687	7.6902	9.8712	5.9081	7.2706	13.45	15.086	11.421	14.74	2.0862	2.2994	1.8277	1.9261	1.1871	1.633	0.81287	1.0972	1.2383	1.6133	0.93068	1.1837	1.1785	1.201	1.1287	1.3242	96.119	158.83	27.827	176.64	78.402	136.61	16.541	160.95	73.134	130.73	15.53	145.34
AQ3644 nlp-49(gk546875)	62.596	102.8	59.804	19.254	25.769	14.224	17.482	16.035	19.285	12.998	17.66	10.296	8.6223	11.106	9.422	14.565	14.321	14.228	15.042	2.4861	2.5571	2.3267	2.6217	1.6487	1.6105	1.7667	1.4113	1.5887	1.3876	1.6364	1.5276	1.0722	1.2419	0.96321	1.0449	95.12	157.23	40.217	158.21	61.392	117.36	16.063	122.87	58.558	113.1	15.728	114.44
AQ3644 nlp-49(gk546875)	54.259	93.351	53.976	20.092	29.451	17.31	17.502	17.39	22.512	16.282	17.133	10.097	10.227	10.038	10.345	13.89	14.819	12.969	15.938	2.1712	2.9865	2.0272	1.962	1.6265	1.7121	1.6172	1.5448	1.5361	1.657	1.4886	1.5861	1.066	1.1172	1.023	1.0578	49.941	97.524	25.297	119.33	37.124	83.838	13.456	103.78	34.357	80.632	12.775	91.645
AQ3644 nlp-49(gk546875)	48.82	83.297	46.841	22.28	26.525	14.525	17.642	18.589	20.811	15.109	16.299	9.4352	9.0489	9.5618	9.8178	15.449	15.146	14.798	17.97	1.9745	2.0376	1.8384	1.7338	1.4302	1.4587	1.1961	1.59	1.4938	1.4671	1.4514	1.636	1.2522	1.335	1.1553	1.1584	132.76	161.26	37.688	289.32	109.28	138.17	17.829	265.66	105.79	133.99	18.349	255.31
AQ3644 nlp-49(gk546875)	53.229	91.388	49.087	20.165	24.923	15.324	14.051	16.958	18.912	15.685	16.363	7.8563	9.8517	6.3062	7.8319	12.909	13.869	11.681	15.867	1.7962	2.2726	1.4696	1.5007	1.3309	1.662	1.1354	1.3648	1.2632	1.5816	0.98508	1.3177	0.95786	0.96238	0.8778	0.94885	86.413	135.26	32.573	169.83	66.899	116.2	14.606	147.86	62.801	111.77	14.185	133.61
AQ3644 nlp-49(gk546875)	52.927	91.497	50.787	25.382	31.159	16.52	18.439	19.792	21.826	18.303	18.278	9.0537	9.5668	8.239	9.1064	14.474	13.947	14.764	15.704	2.203	2.475	1.8712	1.9564	1.5111	1.6059	1.5456	1.4779	1.481	1.5913	1.3156	1.518	1.1821	1.288	1.0343	0.9645	122.13	148.54	42.153	219.67	93.714	119.6	16.783	196.09	88.743	112.71	17.204	186.98
AQ3644 nlp-49(gk546875)	50.872	88.562	51.236	23.708	26.33	14.283	15.301	17.394	18.563	13.239	14.488	8.803	8.9631	7.6755	8.1374	11.759	11.563	8.8104	14.249	1.9489	2.0235	1.5876	1.5943	1.4097	1.4199	1.1385	1.4343	1.5064	1.5576	1.2648	1.4125	0.9497	0.9903	0.66508	0.82021	162.01	173.55	42.552	236.22	133.99	145.55	18.124	216.17	131.17	141.67	22.329	214.23
AQ3644 nlp-49(gk546875)	56.233	96.46	58.102	19.062	30.262	16.387	18.028	16.538	21.229	16.31	15.986	8.8211	10.46	8.8636	8.4634	11.197	17.846	9.8374	13.322	2.053	3.719	1.8847	2.0512	1.2429	2.1895	1.1097	1.3651	1.3871	1.6038	1.373	1.3646	0.95872	1.3764	0.8262	1.0523	52.363	110.01	28.181	128.36	36.411	90.125	14.429	109.4	33.111	83.978	14.056	94.178
AQ3644 nlp-49(gk546875)	47.688	81.885	45.864	16.911	29.034	13.563	13.382	12.654	21.256	10.175	14.692	5.9201	8.8932	5.1572	7.0991	12.976	15.142	12.255	15.857	1.4585	2.6715	1.1748	1.4929	1.0817	1.5616	0.93907	1.347	0.98129	1.4839	0.84963	1.1477	0.95607	1.1976	0.87643	1.0581	48.612	118.15	24.217	135.91	33.972	96.817	11.754	123.07	31.331	92.659	9.7467	115.28
AQ3644 nlp-49(gk546875)	69.8	128.23	67.754	20.608	30.921	19.519	22.126	17.624	18.673	17.408	20.543	10.174	12.286	9.8316	13.914	15.487	15.514	15.157	13.485	1.8964	2.8593	1.7585	1.8915	1.8447	2.1502	1.8069	1.5489	1.4595	1.6373	1.3917	2.1862	1.0858	1.3745	1.0485	0.82091	50.249	94.375	24.266	142.77	27.833	82.979	16.638	114.65	44.493	85.767	20.075	105.25
AQ3644 nlp-49(gk546875)	66.668	121.15	63.309	17.672	25.123	14.088	16.438	15.564	17.781	13.972	16.267	8.6254	8.0797	8.4558	8.9582	15.587	13.484	15.815	17.68	1.8648	1.947	1.7394	2.0071	1.2694	1.2999	1.2065	1.4227	1.3732	1.3593	1.3152	1.4653	1.1282	1.1609	1.0808	1.2182	61.674	114.57	25.842	131.8	49.351	104.2	17.447	115.85	54.808	105.66	23.171	110.05
AQ3644 nlp-49(gk546875)	60.633	101.43	59.627	20.298	28.187	16.956	17.768	17.697	19.864	17.239	17.65	9.7881	9.5284	9.6973	10.476	13.414	15.23	12.283	16.228	2.4431	2.8456	2.3536	2.4328	1.3129	1.5637	1.1869	1.5316	1.5218	1.4947	1.4844	1.645	1.1734	1.4993	1.0544	1.1363	62.297	120.15	33.29	138.18	43.128	99.17	16.518	118.81	41.638	96.761	17.033	107.71
AQ3926 seb-3(tm1848);Pseb-3::seb-3	50.174	85.759	48.747	19.491	23.519	15.746	19.209	20.087	20.657	20.282	19.233	10.645	10.794	10.053	11.27	19.167	16.657	21.629	18.368	2.513	2.6332	2.5618	2.2537	2.2397	1.9974	2.4455	2.1382	1.7536	1.7411	1.7138	1.8574	1.0023	1.1201	0.92633	0.82497	100.38	173.68	25.355	170.55	76.148	139.4	12.016	146.22	70.207	129.63	11.571	131.93
AQ3926 seb-3(tm1848);Pseb-3::seb-3	50.338	88.797	50.806	24.518	30.652	17.861	19.322	23.91	24.6	24.407	20.93	15.784	15.337	15.566	15.613	21.933	20.785	22.972	23.118	2.3547	2.384	2.3124	2.3288	2.5904	2.5071	2.5142	2.7535	2.573	2.6074	2.4588	2.5175	1.0503	1.0311	1.0141	1.0776	113.7	185.56	22.357	182.56	97.77	163.68	14.306	165.24	94.683	157.63	15.335	157.22
AQ3926 seb-3(tm1848);Pseb-3::seb-3	47.174	81.335	44.832	29.515	33.073	24.224	25.265	29.225	27.153	31.66	27.644	15.012	14.06	16.952	14.854	21.907	20.111	21.508	24.389	4.113	3.6607	4.6897	3.6173	2.4662	2.3337	2.387	2.534	2.3874	2.2613	2.6081	2.4972	1.3799	1.3704	1.5775	1.1866	121.12	143.08	45.005	175.3	96.612	119.84	16.525	154.32	91.254	112.37	17.99	145.06
AQ3926 seb-3(tm1848);Pseb-3::seb-3	54.756	96.391	53.467	24.654	33.289	18.619	19.36	21.293	26.643	17.015	21.284	12.128	13.5	10.456	13.214	20.584	20.212	19.825	24.344	2.2559	2.8867	1.7329	2.3263	2.0816	2.2851	1.8003	2.3597	1.948	2.2452	1.5918	2.2515	1.5249	1.4852	1.6885	1.1809	96.138	154.22	28.58	188.95	75.908	127.49	15.405	169.88	70.712	120.36	14.767	152.8
AQ3926 seb-3(tm1848);Pseb-3::seb-3	58.438	96.686	55.303	26.609	30.665	20.32	19.629	22.295	23.723	19.192	21.463	12.027	13.253	9.0638	12.695	19.736	18.873	19.565	21.903	2.4427	2.505	2.3742	2.0663	1.9784	2.1517	1.3144	2.274	2.0582	2.2564	1.5782	2.1754	1.3464	1.2769	1.5386	1.2495	159.8	204.03	36.45	232.16	132.88	172.8	17.851	213.95	121.59	157.47	17.714	197.34
AQ3926 seb-3(tm1848);Pseb-3::seb-3	50.163	87.932	48.561	23.262	24.436	14.576	18.891	20.666	20.544	18.018	21.736	11.328	11.229	12.554	10.662	16.75	15.841	20.164	19.779	2.1496	2.0658	2.5072	2.1515	1.8595	1.7557	1.8889	2.3041	1.8477	1.8399	2.0744	1.7898	1.199	1.1918	1.229	1.043	183.22	194.91	39.944	224.18	155.78	167.73	15.725	203.5	149.49	160.81	17.201	193.11
AQ3926 seb-3(tm1848);Pseb-3::seb-3	48.728	87.515	48.035	30.318	34.009	20.635	19.465	25.167	27.406	20.32	20.775	16.062	16.409	15.748	14.923	21.649	22.032	19.234	22.701	2.6973	2.7678	2.303	2.4234	2.6571	2.8273	2.0561	2.5984	2.6732	2.7863	2.4535	2.4436	1.075	1.0467	1.013	1.0502	137.89	158.33	34.046	209.78	115.29	134.79	14.613	195.23	112.01	130.45	14.507	193.43
AQ3926 seb-3(tm1848);Pseb-3::seb-3	47.014	80.938	44.929	26.994	28.441	15.939	20.095	22.793	23.263	18.863	20.449	14.035	13.708	16.616	14.685	18.418	17.809	17.361	22.207	2.1032	2.1346	1.62	1.6654	2.3203	2.2579	2.0268	2.7011	2.3919	2.3546	2.437	2.5458	1.0207	1.0227	1.0082	0.8977	180.37	175.51	53.224	279.16	160.69	155.65	17.739	269.71	155.39	149.99	17.743	264.54
AQ3926 seb-3(tm1848);Pseb-3::seb-3	48.16	82.769	46.494	27.122	28.077	18.306	20.869	22.642	22.673	21.196	22.544	11.908	11.886	11.372	12.3	18.9	18.592	19.039	20.025	2.0231	2.0381	1.5546	1.7237	1.907	1.8704	1.2625	2.149	2.0189	2.0241	1.8014	2.1101	1.3443	1.3657	1.1552	1.1282	184.94	183.71	45.474	283.58	164.85	165.66	18.323	260.1	158.92	160.19	19.915	246.24
AQ3926 seb-3(tm1848);Pseb-3::seb-3	48.997	86.16	51.079	23.435	26.101	15.239	19.204	21.379	21.5	18.267	21.641	12.977	13.125	9.7727	14.65	18.726	18.517	16.592	21.777	2.2298	2.4219	1.0203	2.2425	2.1498	2.0577	2.208	2.4113	2.0507	2.1614	1.1492	2.3999	1.2888	1.2335	1.5656	1.3018	184.76	219.38	19.859	229.11	155.31	185.6	11.811	211.77	149.39	176.71	13.007	211.63
AQ3926 seb-3(tm1848);Pseb-3::seb-3	47.07	79.9	46.911	27.07	28.742	16.147	20.29	22.517	22.773	18.07	20.932	11.266	11.16	11.368	11.799	18.308	18.419	16.567	20.407	1.9633	2.0119	1.4401	1.8753	1.6008	1.5965	1.3505	1.8453	1.8481	1.8534	1.7692	1.9509	1.5067	1.5344	1.3608	1.3195	174.24	181.64	46.011	247.02	154.07	163.26	16.557	228.32	147.16	156.89	16.371	208.42
AQ3926 seb-3(tm1848);Pseb-3::seb-3	48.745	84.34	47.591	29.013	31.298	21.133	24.235	26.768	27.625	21.817	24.916	19.141	18.711	14.513	20.424	25.05	22.723	30.444	28.442	2.472	2.5546	1.9133	2.2228	3.4585	3.2289	3.2366	3.845	3.1632	3.0826	2.5819	3.4096	1.2718	1.0716	1.0796	1.5969	258.41	254.85	68.452	287.56	238.36	231.61	16.179	279	231.46	220.88	22.922	277.93
AQ3926 seb-3(tm1848);Pseb-3::seb-3	52.009	89.331	49.418	26.192	26.838	15.76	23.898	23.871	23.915	15.671	23.512	15.554	14.939	20.862	17.464	22.386	20.987	35.456	26.243	2.1282	2.1999	2.0341	1.6454	2.7695	2.6057	1.8067	3.2847	2.6516	2.5379	3.8076	3.041	1.1037	1.0833	1.732	1.0751	246	231.27	46.357	316.95	223.46	207.42	11.474	306.28	221.73	204.84	19.876	305.2
AQ3926 seb-3(tm1848);Pseb-3::seb-3	44.163	73.054	42.388	26.988	27.995	23.075	23.432	25.799	26.765	19.635	23.761	15.965	16.091	14.72	17.339	22.525	21.314	28.526	26.4	2.6065	2.5631	2.2925	2.5477	2.793	2.7376	2.697	3.3415	2.6515	2.6691	2.549	2.9392	1.2348	1.2035	1.0075	1.2942	165.96	174.42	24.059	276.86	144.06	151.23	12.627	263.9	137.7	144.68	14.755	250.66
AQ3926 seb-3(tm1848);Pseb-3::seb-3	55.126	99.361	52.638	25.601	30.667	20.579	21.394	22.796	25.768	18.266	22.924	13.884	15.276	11.699	13.194	21.642	20.972	22.761	22.042	3.3685	3.7179	2.7883	3.1391	2.4619	2.5432	2.4529	2.3126	2.2831	2.5142	1.9047	2.2872	1.1981	1.2652	1.0731	1.0857	105.02	150.4	29.361	192.9	82.71	123	15.906	170.5	77.735	116.39	14.386	157.79
AQ3926 seb-3(tm1848);Pseb-3::seb-3	45.752	78.149	44.6	28.553	28.813	23.746	25.127	23.953	23.415	13.57	26.714	15.886	15.351	9.8154	18.614	22.62	21.143	20.606	29.681	2.4092	2.4698	2.0363	1.8721	2.7061	2.5251	1.4417	3.6157	2.6662	2.5539	1.6522	3.2608	1.3919	1.4083	0.82207	1.3034	194.08	191	91.407	229.93	169.94	167.37	18.52	209.24	162.61	160.05	18.85	199.8
AQ3926 seb-3(tm1848);Pseb-3::seb-3	48.214	88.649	44.669	24.277	29.627	20.049	19.87	24.507	24.367	25.341	21.939	11.088	12.145	10.263	11.86	16.199	17.76	15.218	16.713	3.2442	2.2956	4.0735	2.7623	1.661	1.9812	1.4008	1.7601	1.831	2.0994	1.6516	1.9035	0.98067	1.0232	0.87244	0.89744	82.729	138.69	25.098	153.85	67.614	121.97	14.275	139.79	67.335	119.37	14.708	135.61
AQ3926 seb-3(tm1848);Pseb-3::seb-3	50.034	82.652	48.004	24.3	30.132	16.033	20.603	24.775	24.851	25.128	23.137	13.481	12.738	13.883	14.073	19.471	19.8	18.439	20.685	2.24	2.365	2.1383	1.9616	2.0295	2.0623	1.7665	2.309	2.1842	2.0949	2.201	2.3351	1.2863	1.5153	1.0386	1.0872	123.19	176.82	21.019	219.13	106.63	155.98	12.82	203.74	101.36	148.16	13.324	191.32
AQ3926 seb-3(tm1848);Pseb-3::seb-3	47.007	73.743	47.865	24.296	24.791	16.574	22.515	21.27	21.079	16.485	22.487	12.638	12.288	11.808	14.748	19.103	17.775	23.139	24.154	2.1232	2.1074	1.7181	1.885	2.0448	1.8985	2.365	2.6662	2.0985	2.0309	1.8961	2.5277	1.2782	1.3374	1.1838	0.95125	185.24	187.45	45.922	251.47	163.84	168.14	16.997	227.02	155.43	159.82	21.687	210.13
AQ3926 seb-3(tm1848);Pseb-3::seb-3	52.137	93.018	49.389	20.643	28.461	16.618	22.024	22.168	21.809	22.154	22.199	12.634	12.221	12.784	12.156	19.09	20.138	17.66	22.053	2.9298	2.5658	2.9827	2.7917	2.004	2.1002	1.891	2.0779	1.9946	2.0654	1.9444	2.0863	1.6822	1.3866	1.7706	1.6005	60.532	124.72	24.497	152.25	49.001	113.45	14.933	134.58	45.233	111.34	12.721	120.81
AQ3926 seb-3(tm1848);Pseb-3::seb-3	51.837	89.28	50.951	27.104	29.025	20.16	19.117	22.139	23.022	17.028	19.472	14.037	14.217	14.661	12.935	18.484	18.402	16.698	20.211	2.3052	2.3459	1.907	2.064	2.3108	2.302	2.2799	2.377	2.3323	2.3868	2.1814	2.1592	1.1162	1.1263	0.96542	0.98553	208.77	212.96	59.634	284.84	177.15	181.44	18.358	264.84	170.35	173.93	19.275	258.01
AQ3926 seb-3(tm1848);Pseb-3::seb-3	50.141	90.448	51.393	24.779	25.104	24.058	21.353	21.872	21.959	18.279	20.19	12.425	12.311	19.637	12.782	18.947	18.51	17.818	21.807	2.0892	2.0561	5.0137	1.8209	2.0599	1.9889	3.0029	2.3438	2.1254	2.1172	2.6625	2.2321	1.0191	1.0346	0.91012	0.81315	250.57	246.91	101.42	309.82	224.28	220.29	20.145	295.02	220.32	215.42	18.514	296.55
AQ3926 seb-3(tm1848);Pseb-3::seb-3	44.264	75.618	42.99	24.736	26.333	12.521	22.615	23.103	23.717	16.031	24.138	15.252	14.998	13.15	17.342	21.129	19.946	20.559	25.176	2.379	2.3911	2.4029	2.0774	2.6531	2.5822	1.8161	3.3243	2.5242	2.476	2.2015	2.9179	1.1587	1.0888	1.1079	1.3079	191	198.39	25.323	258.07	170.95	177.15	13.714	243.66	166.73	172.81	15.799	236.65
AQ3926 seb-3(tm1848);Pseb-3::seb-3	55.049	98.769	51.762	21.202	28.061	17.969	19.029	20.09	20.662	20.283	18.716	15.488	17.14	14.487	16.047	18.883	17.704	19.636	17.083	3.2723	3.8841	3.0155	2.9519	2.4826	2.3091	2.6211	2.234	2.1894	2.387	2.0483	2.2759	1.3459	1.5093	1.2693	1.3179	66.79	96.767	27.539	150.25	50.032	84.163	17.1	125.81	51.65	83.798	17.028	117.74
AQ3926 seb-3(tm1848);Pseb-3::seb-3	45.729	79.348	42.539	29.461	30.645	18.707	20.866	24.069	24.524	17.471	20.923	12.661	12.596	9.9815	14.163	18.686	18.062	14.701	23.619	2.1789	2.2097	1.5273	1.7917	2.0402	1.9408	1.7689	2.6113	2.1584	2.1586	1.8068	2.4002	1.2152	1.2342	0.87873	0.91997	178.96	175.23	33.907	290.64	155.3	152.19	14.929	277.16	149.9	145.1	16.306	278.07
AQ3853 nlp-49(gk546875);Pnlp-49::nlp-49	47.935	83.249	46.409	12.813	23.297	8.2168	16.71	16.084	25.623	12.223	19.623	18.456	15.657	20.121	16.649	26.784	22.276	28.577	26.229	2.2287	3.2077	1.8054	2.4056	2.2831	2.7083	1.9982	2.7538	3.0051	2.5105	3.275	2.7604	1.4433	1.2546	1.5359	1.281	68.857	160.35	16.402	219.16	55.715	135.79	10.307	195.76	54.808	128.4	10.919	196.14
AQ3853 nlp-49(gk546875);Pnlp-49::nlp-49	64.084	112.81	59.462	19.612	25.127	12.301	19.175	23.274	24.113	21.148	23.32	16.252	15.02	17.773	16.126	29.445	25.523	28.815	31.977	3.1393	2.7824	3.6553	2.7691	3.1454	2.7252	3.0464	3.3867	2.6988	2.5285	2.8467	2.7677	1.4315	1.1731	1.4715	1.4821	151.67	258.97	33.131	265.71	116.67	216.69	15.816	219.74	113.47	208.7	18.452	210.09
AQ3853 nlp-49(gk546875);Pnlp-49::nlp-49	50.128	84.906	50.703	20.249	21.707	12.898	19.556	18.213	18.599	14.21	19.837	12.471	11.804	12.657	14.385	21.576	19.012	24.597	24.43	1.9128	2.0587	1.4	1.7106	2.2667	2.0081	2.1943	2.8547	2.0981	1.9861	2.0933	2.4562	1.1627	1.0752	1.2792	1.1904	290.06	359.99	28.319	336.79	269.31	338.97	16.879	312.25	264.92	334.5	17.175	305.66
AQ3853 nlp-49(gk546875);Pnlp-49::nlp-49	50.2	80.742	49.863	18.48	24.954	13.846	20.901	20.089	22.217	18.015	22.915	14.708	14.979	13.852	15.37	23.847	21.419	25.627	23.362	2.6605	2.9027	2.574	2.2869	2.7148	2.4579	2.8058	2.787	2.3689	2.3859	2.2278	2.6404	1.2387	1.4207	1.1064	1.151	85.821	176.06	22.154	175.94	72.259	157.59	11.851	164.1	69.345	153.43	10.979	155.67
AQ3853 nlp-49(gk546875);Pnlp-49::nlp-49	55.869	93.241	50.857	23.119	25.221	54.494	18.205	22.014	21.528	25.995	21.504	12.07	11.606	22.651	13.455	23.295	20.266	31.135	26.804	2.1123	2.2435	2.7563	2.0572	2.5546	2.1091	2.4377	3.0956	2.0558	1.966	4.0613	2.3624	1.2767	1.3495	1.9193	1.1122	271.89	267.26	13.729	341.8	238.27	234.65	25.082	311.52	230.26	226.9	11.257	301.69
AQ3853 nlp-49(gk546875);Pnlp-49::nlp-49	65.317	117.79	62.285	20.054	23.546	17.14	14.973	18.489	21.389	15.61	16.207	14.749	13.96	13.83	15.268	17.207	17.06	16.081	18.425	2.6595	2.9307	2.3577	2.6044	2.2725	2.2255	2.2712	2.2818	2.2399	2.1742	2.0172	2.3429	1.0274	1.0817	0.95939	1.0202	110.22	148.81	37.105	204.42	80.703	118.87	17.726	184.33	88.438	117.32	19.53	190.43
AQ3853 nlp-49(gk546875);Pnlp-49::nlp-49	48.635	78.725	46.426	19.888	27.767	13.445	18.264	18.791	21.812	16.581	17.057	11.197	9.701	11.986	12.711	19.705	15.131	21.371	23.521	1.9381	2.055	1.727	1.9336	2.2172	1.5853	2.4266	2.8497	1.8257	1.636	1.9359	2.055	1.4342	1.3739	1.4528	1.4795	90.471	169.63	20.994	156.75	69.493	138.9	10.463	133.99	63.163	128.66	9.0595	115.2
AQ3853 nlp-49(gk546875);Pnlp-49::nlp-49	48.919	87.924	48.563	17.734	30.208	14.211	15.782	18.173	24.897	15.84	19.934	12.286	12.627	12.103	13.946	28.358	23.217	28.695	33.315	2.7088	3.7295	2.4151	3.0853	2.0162	2.099	1.8316	2.5586	2.0052	1.9426	1.9733	2.3561	1.7233	1.6743	1.7665	1.6343	65.298	147.29	34.497	123.93	34.588	89.274	11.778	96.885	30.412	79.335	11.841	77.264
AQ3853 nlp-49(gk546875);Pnlp-49::nlp-49	54.681	86.08	51.969	22.94	31.162	17.431	16.023	21.578	26.053	19.264	18.732	15.384	15.042	16.861	14.035	21.505	21.409	20.402	20.253	2.7857	3.4956	2.2707	2.1741	2.1058	2.5091	1.7387	2.0244	2.4171	2.3064	2.6853	2.2109	1.7699	1.7605	1.7728	1.3992	111.78	188.02	37.297	205.05	73.863	128.51	16.367	175.99	69.878	115.52	17.323	167.87
AQ3853 nlp-49(gk546875);Pnlp-49::nlp-49	48.058	84.682	47.897	15.853	26.356	11.853	17.612	16.743	20.79	15.76	17.84	15.973	15.636	15.878	15.936	21.193	20.563	21.147	22.197	2.306	2.7192	2.2231	2.103	2.0914	2.3122	2.0049	2.3359	2.5499	2.5094	2.4947	2.6623	1.2066	1.3138	1.165	1.1193	58.588	120.92	19.931	158.68	47.502	102.56	13.117	142.56	46.766	101.52	14.011	136.21
AQ3853 nlp-49(gk546875);Pnlp-49::nlp-49	46.465	79.064	41.734	19.397	30.255	12.266	16.425	20.256	22.922	18.88	19.814	13.906	14.193	13.597	14.42	23.618	22.424	23.587	26.818	2.6074	3.1597	2.3201	2.3398	2.3226	2.473	2.1858	2.5809	2.2292	2.2569	2.1493	2.4147	1.4303	1.5902	1.2961	1.4025	86.909	140.18	21.301	186.09	70.234	118.07	12.697	162.86	65.96	112.29	12.857	148.16
AQ3853 nlp-49(gk546875);Pnlp-49::nlp-49	50.244	83.802	48.03	19.977	30.741	15.864	22.453	21.636	24.776	21.135	21.244	14.839	15.048	13.983	16.053	24.571	22.86	24.943	24.337	2.2287	2.8436	2.1076	2.0315	2.6224	2.7761	2.5514	2.799	2.4329	2.4571	2.2731	2.702	1.3068	1.3907	1.3155	1.1835	61.722	112.29	23.73	149.87	48.5	93.174	14.097	133.01	45.388	87.016	13.428	123.42
AQ3853 nlp-49(gk546875);Pnlp-49::nlp-49	47.815	80.525	46.695	20.464	33.369	13.841	19.687	22.078	27.377	19.575	22.258	14.127	14.294	13.614	14.352	28.055	24.096	29.383	29.149	2.7032	3.3986	2.3747	2.4791	2.7608	2.762	2.6012	2.9981	2.3637	2.3235	2.3215	2.455	1.5346	1.4725	1.5583	1.4669	76.442	134.71	24.222	152.24	60.448	113.26	13.139	135.6	55.983	103	13.525	123.49
AQ3853 nlp-49(gk546875);Pnlp-49::nlp-49	64.741	108.81	61.044	20.504	26.723	14.931	18.603	20.442	21.601	19.086	20.078	16.734	15.079	17.65	16.7	20.902	19.233	20.447	22.724	2.9933	3.1256	2.9866	2.3619	2.5363	2.3449	2.431	2.8501	2.6174	2.321	2.7372	2.7467	1.3704	1.394	1.3344	1.3303	114.99	187.38	36.685	203.34	85.355	150.94	16.869	173	83.775	145.61	17.913	169.67
AQ3853 nlp-49(gk546875);Pnlp-49::nlp-49	51.936	86.294	46.853	27.056	27.056			18.943	18.943			10.233	10.233			15.746	15.746			1.8018	1.8018			1.2551	1.2551			1.6683	1.6683			1.5664	1.5664			240.88	240.88			213.15	213.15			204.72	204.72
AQ3853 nlp-49(gk546875);Pnlp-49::nlp-49	57.737	98.88	55.361	17.711	25.839	12.914	17.325	19.44	22.36	17.961	19.135	12.544	12.442	12.348	12.503	22.623	20.187	23.57	23.531	2.3348	2.5461	2.3724	2.0619	2.3317	2.188	2.4282	2.4354	2.0566	2.0721	1.9936	2.1402	1.0403	1.2661	0.88594	1.0641	104.42	201.56	21.714	216.25	85.777	165.3	15.682	195.91	81.696	153.55	16.342	189.56
AQ3853 nlp-49(gk546875);Pnlp-49::nlp-49	60.889	107.51	57.405	17.8	26.48	12.702	16.311	18.242	21.77	16.105	18.22	16.607	14.277	18.534	14.568	23.081	21.696	23.119	22.795	2.6356	3.1097	2.3643	2.3733	2.1857	2.2758	2.1572	2.1174	2.6787	2.3601	2.9001	2.4728	1.2902	1.3714	1.2569	1.2097	81.282	127.97	30.422	172.28	60.9	103.81	16.893	145.19	57.787	98.614	17.387	134.31
AQ3853 nlp-49(gk546875);Pnlp-49::nlp-49	55.827	97.71	53.616	20.204	24.744	12.471	18.504	19.188	19.483	18.53	18.252	11.94	11.115	12.922	11.734	18.787	16.844	21.152	19.293	2.4134	2.247	2.9376	2.094	2.0897	1.8478	2.3754	2.1296	1.9521	1.8238	2.0674	1.9812	1.1459	1.2747	1.0284	1.0101	122.22	155.6	33.015	213.74	98.632	129.31	15.697	193.84	93.914	124.06	15.552	181.27
AQ3853 nlp-49(gk546875);Pnlp-49::nlp-49	51.102	82.921	51.502	18.496	26.642	12.385	17.593	19.241	22.891	16.436	19.625	13.186	13.484	12.848	14.167	24.693	21.078	26.904	24.953	2.3345	2.8342	2.0783	2.109	2.2456	2.2077	2.0975	2.528	2.1912	2.1959	2.153	2.403	1.4039	1.5252	1.2842	1.3423	107.33	190.12	28.798	196.71	82.353	155.37	13.635	171.04	72.482	140.01	13.134	143.01
AQ3853 nlp-49(gk546875);Pnlp-49::nlp-49	51.078	84.063	50.889	17.005	24.589	12.282	15.935	16.909	19.345	14.853	16.801	12.64	12.546	11.929	13.467	23.272	19.757	25.911	22.636	2.4288	2.4849	2.3528	2.1622	2.4126	2.1866	2.5347	2.3941	2.0084	1.9904	1.9181	2.1492	1.1501	1.2963	1.0604	1.0888	93.845	167.38	19.681	186.91	76.25	137.39	13.044	167.48	73.076	129.31	13.651	159.19
AQ3853 nlp-49(gk546875);Pnlp-49::nlp-49	104.3	341.75	91.356	104.8		126.07		23.026		30.823		15.973		19.134		20.164		6.7327		2.8151		5.5754		1.4088		0.3178		3.2317		3.2259		1.9756		3.7002		28.6		24.774		29.494		12.241		11.309		5.6876
AQ3837 Pnlp-49::nlp-49	48.661	84.384	50.821	20.261	26.22	10.349	16.859	22.441	24.747	18.98	20.605	14.946	14.946	15.424	14.337	24.582	22.367	28.346	24.774	2.9121	2.9626	3.0482	2.4764	2.5691	2.6072	2.1794	2.7065	2.4549	2.458	2.5306	2.3897	1.181	1.1061	1.2656	1.1128	150.23	198.93	26.566	219.03	119.48	164.4	13.781	188.17	117.4	160.39	15.418	185.28
AQ3837 Pnlp-49::nlp-49	56.15	96.464	53.432	18.998	28.074	12.591	17.128	20.199	23.394	18.578	18.941	13.737	15.037	12.78	13.938	21.062	20.705	21.68	21.783	2.4077	3.0138	2.129	2.154	2.2184	2.3755	2.112	2.2329	2.244	2.3985	2.137	2.3161	1.0423	1.1533	1.041	0.88927	101.98	156.29	30.824	182.53	81.511	126.61	16.317	166.42	79.346	122.3	16.645	161.84
AQ3837 Pnlp-49::nlp-49	46.886	77.225	42.221	18.459	23.928	10.214	15.74	22.037	22.812	20.154	21.364	15.1	15.722	14.443	14.228	22.754	21.908	22.366	23.968	3.0467	3.2984	3.0083	2.5008	2.6127	2.8266	2.145	2.6295	2.4572	2.4995	2.3985	2.3769	1.3077	1.3862	1.114	1.2854	166.4	222.8	23.853	218.33	147.39	202.78	14.126	198.15	149.08	202.35	15.234	202.4
AQ3837 Pnlp-49::nlp-49	46.865	75.467	43.225	22.711	27.461	13.377	22.266	24.831	25.994	21.274	24.459	17.814	19.016	14.665	17.833	25.811	24.214	27.204	26.405	2.8143	3.3619	2.1444	2.3352	3.4043	3.3764	3.2046	3.3766	2.8828	3.0044	2.4828	2.954	1.3233	1.4894	1.1718	1.1374	153.44	175.2	22.753	233.25	139.09	162.42	14.842	216.05	139.6	162.26	15.649	216.63
AQ3837 Pnlp-49::nlp-49	45.42	72.992	41.574	18.87	29.305	11.398	18.153	25.704	27.831	23.023	25.668	16.501	16.792	16.109	16.657	27.044	25.684	28.244	26.857	2.8366	3.1829	2.5947	2.5916	3.1119	3.2326	2.9598	3.2033	2.7073	2.7452	2.6666	2.7725	1.2129	1.2688	1.0932	1.2497	108.68	165.04	20.603	212.52	95.691	152.8	12.689	195	92.228	148.83	12.721	185.93
AQ3837 Pnlp-49::nlp-49	43.823	72.206	41.126	23.307	31.074	15.694	21.52	25.265	27.236	24.206	24.167	16.718	16.519	17.416	15.912	24.658	23.355	25.013	24.927	3.1754	3.6782	2.5063	3.0196	2.9192	2.7994	3.0398	2.8279	2.6779	2.6539	2.71	2.6447	1.19	1.2298	1.2192	1.0712	109.86	157.59	23.428	183.17	93.609	139.1	13.568	165.37	91.684	134.41	15.419	161.15
AQ3837 Pnlp-49::nlp-49	50.247	76.051	44.198	19.679	28.197	13.607	22.312	23.981	26.891	21.447	24.693	20.798	19.23	21.434	20.69	31.54	30.446	33.716	28.756	3.1517	3.2751	3.0994	2.6301	3.693	3.7469	3.7499	3.6379	3.3612	3.0993	3.4772	3.3971	1.4362	1.4663	1.4126	1.2892	79.447	126.33	20.464	177.42	68.556	113.43	12.595	164.65	67.806	109.23	13.187	165.08
AQ3837 Pnlp-49::nlp-49	48.801	76.509	45.327	24.056	27.379	17.09	26.117	26.61	26.379	26.674	26.806	18.451	17.659	18.127	17.993	26.739	25.678	28.478	26.255	3.504	3.414	3.6626	3.1578	3.2562	3.3547	3.0264	3.5039	2.9455	2.8119	2.9285	2.9414	1.2332	1.3199	1.1318	1.0227	107.36	142.87	31.055	190.74	91.875	133.37	15.553	178.04	92.633	128.71	19.69	172.61
AQ3837 Pnlp-49::nlp-49	57.921	98.79	56.821	21.369	29.642	13.919	19.825	23.369	26.51	21.412	22.365	18.918	18.013	19.547	17.699	23.502	23.954	23.096	23.337	3.8743	3.9904	4.0747	3.1059	2.996	2.9755	3.1542	2.9514	2.8807	2.7987	2.8665	2.8	1.2931	1.4255	1.1689	1.2328	96.905	132.94	31.244	181.14	78.213	113.37	15.238	166.09	76.53	110.68	15.473	162.19
AQ3837 Pnlp-49::nlp-49	55.167	105.04	56.473	14.787	20.044	7.5287	15.575	19.227	20.748	17.521	18.936	15.249	14.233	18.4	12.23	14.714	15.255	12.646	17.098	3.6067	3.549	4.375	2.496	1.9826	2.1602	1.8087	2.0208	2.3322	2.1396	2.7466	2.0487	1.0018	1.1205	0.85266	0.97173	132.7	198.9	26.203	211.59	105.84	161.8	12.992	190.36	106.77	160.39	14.123	198.42
AQ3837 Pnlp-49::nlp-49	52.775	90.717	52.453	21.848	22.946	11.434	20.12	22.861	22.789	21.395	22.173	15.42	15.509	11.35	16.265	22.457	21.483	24.88	24.307	2.4396	2.5839	2.0366	1.8223	2.8921	2.7515	2.9738	3.1482	2.5334	2.5547	1.9712	2.7084	1.0703	1.0356	0.91527	1.0992	265.66	276.78	25.492	345.06	238.08	247.56	17.536	321.95	235.24	245.26	18.351	314.91
AQ3837 Pnlp-49::nlp-49	54.67	92.476	53.183	18.546	26.802	11.504	17.186	20.303	21.767	19.409	19.167	13.4	14.146	12.116	14.253	20.948	18.969	20.505	24.324	2.5373	2.7216	2.5613	1.9783	2.4202	2.411	2.3282	2.6208	2.1955	2.3104	1.9471	2.3942	1.1083	1.1553	1.0073	1.1522	105.29	164.18	23.17	187.23	88.475	138.93	13.784	173.13	85.461	134.38	14.322	164.74
AQ3837 Pnlp-49::nlp-49	46.439	80.029	45.775	21.644	24.557	9.8792	21.368	26.529	26.57	26.267	24.783	19.014	19.21	15.505	20.038	27.19	25.937	29.368	26.823	3.425	3.5337	3.4632	2.7509	3.6933	3.5912	3.5057	3.7696	3.0079	2.9728	2.7033	3.2082	1.5991	1.5465	1.5164	1.5409	189.1	217.89	24.34	272.65	174.63	201.55	14.584	261.77	177.19	202.39	16.047	268.18
AQ3837 Pnlp-49::nlp-49	56.633	96.489	53.131	21.13	24.871	16.995	24.814	25.707	21.406	25.759	28.928	13.496	11.774	12.404	13.195	21.32	20.031	21.698	23.364	3.1586	2.6532	3.1577	3.5108	2.5636	1.4769	2.8601	2.2522	2.1191	1.9546	1.8773	2.2246	1.3666	1.8552	1.274	1.3762	43.214	122.48	22.135	97.031	31.312	106.36	14.336	84.066	32.319	106.34	15.387	80.861
AQ3837 Pnlp-49::nlp-49	46.615	79.18	45.827	18.259	26.617	13.272	16.085	18.665	21.047	17.731	17.623	12.547	12.961	12.477	12.223	19.797	19.279	20.223	20.243	2.1837	2.4377	2.0939	1.935	2.0458	2.1804	2.1034	1.9744	2.0451	2.1689	1.9652	2.0236	1.0797	1.0934	1.0911	1.0727	64.44	96.844	24.079	131.29	53.908	85.454	13.396	123.44	52.461	83.58	13.488	118.79
AQ3837 Pnlp-49::nlp-49	49.01	75.395	45.486	21.81	24.229	13.919	23.1	23.999	25.096	22.362	23.034	17.897	17.089	17.595	18.519	25.913	24.789	25.4	24.856	3.3489	3.4464	3.1312	2.8434	3.2396	3.2298	3.0414	3.1112	2.7787	2.6592	2.6553	3.0089	1.2813	1.478	1.1829	1.0795	142.82	184.03	26.066	251.5	121.12	165.77	15.024	228.68	123.53	158.88	22.154	225.91
AQ3837 Pnlp-49::nlp-49	49.102	80.589	45.755	25.007	33.988	18.713	24.195	28.066	27.999	29.888	25.195	18.281	17.598	18.059	18.257	25.686	22.884	26.345	26.197	2.8557	3.1491	2.9202	2.5872	3.3408	2.8898	3.714	3.2091	2.9087	2.8596	2.7878	2.9901	1.1557	1.2305	1.159	0.98779	80.662	114.58	27.559	165.67	66.767	102.54	15.584	146.79	63.991	99.943	14.517	137.78
AQ3837 Pnlp-49::nlp-49	56.108	94.605	55.338	14.411	24.523	9.45	17.577	17.606	23.641	14.723	20.791	18.603	17.824	19.914	17.069	25.352	23.407	25.68	23.676	3.1391	2.8051	3.3859	2.3535	3.1481	2.7175	3.4733	2.9383	2.7303	2.9136	2.6714	2.8196	1.3223	1.0593	1.3228	1.2691	102.84	275.87	24.636	326.19	77.778	248.86	16.226	268.86	84.732	240.87	18.051	268.87
AQ3837 Pnlp-49::nlp-49	49.123	81.893	47.138	23.05	30.218	16.513	23.755	26.343	27.715	26.211	25.276	16.977	17.83	16.284	17.117	28.553	27.427	28.296	29.26	3.3069	3.5917	3.4126	2.8526	3.0338	3.2634	2.8415	3.126	2.7729	2.8595	2.6186	2.8873	1.2688	1.3699	1.1822	1.1352	89.349	143.06	22.849	164.77	76.595	126.12	13.339	153.35	72.69	119.36	12.527	146.13
AQ3837 Pnlp-49::nlp-49	52.997	91.001	53.556	23.292	31.349	16.176	23.323	26.355	26.041	26.996	25.915	14.217	15.747	12.378	15.429	22.314	21.981	22.947	22.539	3.1266	3.0213	3.318	2.6869	2.2092	2.6886	1.8287	2.5082	2.2973	2.5771	2.0072	2.5418	1.2426	1.3214	1.218	1.0645	113.26	190.66	22.408	217.21	102.42	174.34	14.087	210.36	100.71	170.84	14.788	206.51
AQ3837 Pnlp-49::nlp-49	49.897	84.548	50.314	22.485	31.724	18.264	24.25	27.519	28.286	27.362	26.948	18.463	17.42	19.687	17.083	24.097	25.338	23.096	25.263	3.7926	3.8053	3.9841	2.9613	2.6862	3.1149	2.4232	3.05	3.0213	2.8354	3.2004	2.8705	1.159	1.377	1.1443	0.96313	58.097	121.21	19.363	150.03	49.845	111.22	12.245	139.92	47.164	106.22	11.558	132.06
AQ3837 Pnlp-49::nlp-49	51.099	84.803	51.743	21.831	25.579	13.059	21.307	23.365	24.399	19.646	24.444	18.23	17.541	18.799	19.648	28.08	27.106	26.894	29.652	2.5795	2.7111	2.5527	2.2185	3.4241	3.3078	3.1944	3.834	2.978	2.8663	2.9958	3.2577	1.4155	1.3481	1.4494	1.4478	170.85	209.66	31.576	268.31	151.35	188.33	15.695	250.67	146.64	183.12	15.267	242.04
AQ3837 Pnlp-49::nlp-49	48.845	89.385	50.652	14.115	21.045	7.9911	15.229	16.441	19.463	13.467	18.075	14.113	14.594	14.064	13.297	19.374	18.11	19.898	21.222	2.1379	2.6047	1.8886	1.9095	2.2052	2.3663	2.0335	2.518	2.2924	2.3374	2.2738	2.2256	1.1679	1.0798	1.2054	1.2225	122.52	230.57	17.042	201.83	106.97	205.62	11.303	185.07	107.12	203.07	12.125	189.6
AQ3837 Pnlp-49::nlp-49	52.268	80.39	50.797	20.81	30.621	16.785	20.014	21.965	23.53	21.67	20.58	16.382	16.281	16.497	16.229	23.715	23.856	22.983	24.866	2.6398	3.1871	2.5306	2.263	2.7972	2.7449	2.7415	2.9101	2.7197	2.735	2.6753	2.7899	1.102	1.4682	0.92916	1.1054	77.738	136.26	19.799	178.87	64.793	119	12.571	164.08	64.243	113.85	13.245	157.95
AQ3837 Pnlp-49::nlp-49	47.895	90.999	47.811	17.591	31.734	8.6789	15.604	20.078	25.274	17.719	18.162	11.98	13.643	10.315	12.124	18.357	17.179	18.602	18.958	2.7264	3.7532	2.4298	1.9433	2.3641	2.4297	2.2656	2.388	1.963	2.1495	1.725	2.0627	1.1704	1.388	0.94119	1.1596	94.843	137.41	21.152	178.26	77.907	116.66	10.959	160.01	77.978	113.82	10.906	161.93
AQ3837 Pnlp-49::nlp-49	44.272	80.768	44.152	21.737	28.91	18.034	19.993	23.284	25.627	22.658	22.715	15.491	17.121	14.802	15.059	23.508	25.245	22.024	24.285	2.6806	3.4999	2.4447	2.5223	2.2172	2.6451	1.9254	2.4511	2.5088	2.8267	2.336	2.5096	1.2313	1.2695	1.2987	1.0948	66.839	118.06	23.187	152.14	54.621	103.86	13.279	137.15	52.398	101.11	13.072	128.21
AQ3837 Pnlp-49::nlp-49	56.874	103.81	58.025	20.536	30.898	13.341	19.057	23.61	27.699	21.091	23.024	18.338	17.645	19.519	18.554	24.347	24.939	23.344	25.907	3.7302	3.6878	3.7923	3.3052	2.9443	2.8144	3.1443	2.9091	2.7786	2.7877	2.8742	2.9252	1.3709	1.5167	1.2133	1.3034	75.101	109.65	28.894	154.06	57.153	91.282	16.512	131.92	56.502	92.152	17.252	125.98
AQ3837 Pnlp-49::nlp-49	39.199	62.106	39.812	22.295	27.059	20.207	23.691	22.232	24.486	21.616	20.039	15.907	15.336	15.652	15.905	21.741	20.345	20.649	22.035	3.3025	3.614	3.0541	3.4105	2.6393	2.5264	2.5421	2.4577	2.3811	2.3695	2.351	2.3476	1.2419	1.4093	1.1811	1.3031	56.829	118.24	18.028	118.73	42.29	112.15	11.981	110.04	53.007	111.55	17.259	106.55
AQ3851 seb-3(tm1848);Pnlp-49::nlp-49	50.463	86.117	46.366	35.435	34.878		32.038	32.577	31.803		31.403	20.368	19.596		25.416	29.896	27.735		34.143	3.5856	3.493		2.4147	3.8906	3.6244		4.3848	3.3273	3.2126		4.2937	1.6053	1.4597		1.7522	347.37	341.98		404.44	325.66	322.63		378.03	322.2	323.24		345.44
AQ3851 seb-3(tm1848);Pnlp-49::nlp-49	48.711	78.969	44.142	21.519	29.961	15.951	18.397	18.841	24.059	16.16	20.65	13.093	14.735	11.873	14.041	16.504	19.919	13.186	22.498	2.6423	3.2181	2.3007	2.4758	1.8843	2.405	1.55	2.222	1.9797	2.3304	1.705	2.2556	1.1846	1.3967	1.0385	1.1394	130.26	269.6	25.82	263.58	113.81	253.41	12.243	236.39	113.9	255.19	12.753	232.11
AQ3851 seb-3(tm1848);Pnlp-49::nlp-49	43.311	67.614	39.234	26.295	30.076	16.996	24.057	26.602	29.254	19.006	25.683	18.045	19.915	15.475	17.635	26.268	27.484	20.878	26.306	3.1937	3.4986	2.4812	2.418	3.4927	3.8095	2.5783	3.3572	2.9347	3.1762	2.6671	2.9835	1.4378	1.5723	1.0128	1.263	178.01	248.03	24.499	227.64	162.81	236.9	11.938	205.17	161.5	237.12	10.325	193.85
AQ3851 seb-3(tm1848);Pnlp-49::nlp-49	40.79	65.595	35.995	28.543	30.77	17.607	25.179	27.397	28.233	23.27	26.674	19.143	19.782	15.4	19.039	25.754	25.622	20.932	28.973	3.0283	3.2547	2.6631	2.1963	3.4417	3.6354	2.1719	3.5728	2.9999	3.1226	2.2355	3.1256	1.5892	1.68	1.3013	1.368	238.25	279.49	33.628	280.67	227	272.03	13.478	267.72	228.16	276.78	13.133	256.92
AQ3851 seb-3(tm1848);Pnlp-49::nlp-49	40.837	68.722	43.079	16.537	30.506	14.893	17.212	14.017	21.821	13.094	16.882	11.939	12.741	11.768	10.045	16.953	20.899	16.548	20.097	2.1948	2.9665	2.0997	2.3301	2.3189	2.2839	2.313	2.2618	1.6599	2.1208	1.6036	1.5449	0.99135	1.2365	0.96495	1.0013	25.627	119.49	13.069	106.36	20.203	108.07	9.1316	94.796	19.958	107.42	9.9009	84.329
AQ3851 seb-3(tm1848);Pnlp-49::nlp-49	52.062	86.375	51.282	17.465	25.239	14.089	18.75	17.446	19.781	16.166	18.504	9.0295	11.358	8.0419	10.191	16.098	17.237	15.052	19.097	2.0768	2.7528	1.7922	2.1857	0.92242	1.7402	0.491	1.454	1.3737	1.7826	1.1898	1.592	1.3391	1.3367	1.334	1.3272	79.997	185.73	17.656	230.24	69.476	166.01	11.617	216.21	66.966	160.54	11.465	207.32
AQ3851 seb-3(tm1848);Pnlp-49::nlp-49	49.686	77.617	53.001	22.624	29.3	21.756	20.648	16.551	23.483	15.647	20.189	6.468	16.851	4.8327	13.584	17.452	23.107	16.266	23.575	2.0568	3.9814	1.7754	2.9065	1.2283	2.9926	0.91712	2.8997	1.0723	2.3676	0.87228	1.9139	1.4556	1.5842	1.4	1.5255	34.891	132.81	13.897	184.31	26.376	105.06	9.1536	164.52	24.08	94.517	9.3465	144.86
AQ3851 seb-3(tm1848);Pnlp-49::nlp-49	55.589	100.47	55.793	21.554	31.408	18.004	19.072	20.756	26.049	19.22	20.106	11.821	14.58	10.177	12.773	20.031	20.946	20.452	19.402	3.1504	3.969	2.7984	3.2343	2.1371	2.3346	2.0889	1.9547	1.7622	2.2455	1.4977	1.9348	1.4058	1.4622	1.4092	1.3723	66.629	121.8	26.678	162.8	50.65	103.15	15.277	145.62	51.384	102.55	15.02	140.04
AQ3851 seb-3(tm1848);Pnlp-49::nlp-49	50.877	87.197	48.114	20.284	25.508	15.691	19.05	17.242	18.71	15.627	17.286	7.9273	9.3951	6.4557	9.1648	12.025	14.477	9.6591	14.41	2.15	2.2667	1.949	2.0007	1.1437	1.6162	0.74952	1.3813	1.2507	1.5022	0.99679	1.5245	1.0431	1.2044	0.91216	0.96336	88.957	156.48	21.087	199.28	73.528	135.95	11.052	183.73	71.462	133.57	11.034	175.67
AQ3851 seb-3(tm1848);Pnlp-49::nlp-49	42.697	68.254	39.542	32.971	32.825	16.559	27.871	31.557	29.762	35.366	28.115	19.913	19.93	20.776	23.368	30.196	27.237	38.423	31.117	3.7385	3.5582	2.6711	2.4949	4.1242	3.7436	4.0415	4.2092	3.1479	3.2155	3.0356	3.8553	1.7532	1.5638	1.8082	1.671	314.36	307.7	43.197	391.17	302.6	300.52	11.386	365.71	296.76	294.36	13.966	357.37
AQ3851 seb-3(tm1848);Pnlp-49::nlp-49	51.504	87.414	52.794	19.791	26.357	14.553	20.95	22.024	26.472	18.359	23.912	15.843	17.515	14.027	17.771	24.061	23.214	22.824	28.668	2.869	4.1183	1.9956	2.7093	2.8739	2.8981	2.6927	3.3648	2.4372	2.6893	2.0916	2.9395	1.4525	1.4573	1.3784	1.5089	102.31	206.27	24.324	208.52	81.979	176.72	12.449	189.66	75.833	167.06	11.266	169.61
AQ3851 seb-3(tm1848);Pnlp-49::nlp-49	49.529	72.434	51.505	17.735	33.632	13.619	28.703	16.477	28.57	13.413	27.462	6.4088	17.945	3.9535	15.402	19.456	27.857	17.181	27.26	1.9733	3.1001	1.7168	2.5802	1.541	3.0842	1.2027	2.7106	1.1314	2.9576	0.75443	2.5102	1.4846	1.6694	1.4	1.8118	43.565	156.74	15.863	209.87	35.031	141.05	10.012	194.74	30.82	126.12	9.6304	161.41
AQ3851 seb-3(tm1848);Pnlp-49::nlp-49	49.822	85.082	47.731	22.943	29.771	14.614	17.592	20.659	25.032	16.812	18.391	10.108	12.497	7.1837	11.457	17.534	18.378	15.456	20.975	2.4343	2.8456	1.8744	2.2083	1.6361	1.9649	1.2349	1.8613	1.616	1.9752	1.1712	1.8216	1.2253	1.3422	1.0414	1.2767	104.58	164.04	29.071	195.81	79.393	132.02	12.104	178.63	75.329	125.12	12.306	168.02
AQ3851 seb-3(tm1848);Pnlp-49::nlp-49	54.924	93.77	50.176	23.039	26.731	12.957	21.149	20.18	22.081	14.353	21.472	12.67	12.298	13.504	13.377	17.42	18.538	8.8204	22.892	2.4127	2.448	2.5711	1.7881	1.8608	1.9687	1.4934	2.2967	1.9429	1.9732	1.7603	2.199	1.1933	1.3646	0.74747	1.1134	206.16	254.3	26.986	329.54	180.6	226.42	13.142	311.18	181.12	225.78	13.018	309.51
AQ3851 seb-3(tm1848);Pnlp-49::nlp-49	52.152	91.698	48.397	18.739	28.386	15.289	19.803	18.287	23.083	17.691	18.206	13.894	13.387	14.176	14.261	16.135	17.537	15.625	17.643	3.3072	3.816	3.2766	3.1666	1.7233	2.0129	1.6992	1.7281	1.9258	1.917	1.9362	2.0449	1.243	1.5707	1.1236	1.2981	53.54	124.72	23.54	157	41.504	107.12	13.967	135.48	38.104	103.51	11.939	123.36
AQ3851 seb-3(tm1848);Pnlp-49::nlp-49	44.758	77.864	42.348	26.213	26.917	18.842	26.171	24.577	25.207	17.606	25.591	17.273	18.225	9.3549	20.638	25.508	24.904	21.971	28.947	2.6591	2.6725	2.323	2.2053	3.1664	3.3183	1.3271	3.7357	2.7861	2.9643	1.39	3.4566	1.2111	1.1347	0.95095	1.535	247.26	280.97	21.641	326.91	223.57	257.15	13.721	301.83	222.99	254.13	14.592	298.42
AQ3851 seb-3(tm1848);Pnlp-49::nlp-49	43.644	74.406	39.315	26.338	33.001	19.58	23.556	27.459	27.678	27.502	26.863	15.193	14.526	16.435	16.904	26.63	24.319	27.605	29.502	2.5451	2.5324	2.3515	2.4236	2.1587	2.2969	1.6503	2.8596	2.4571	2.4523	2.5655	2.719	1.531	1.5618	1.4059	1.5652	147.54	240.57	28.948	250.03	131.26	226.64	13.51	229.23	127.59	223.93	13.563	215.46
